# Supplementary material for: Unveiling cross-reactivity: implications for immune response modulation in cancer
Source: Brief Bioinform. 2025 Jan 20;26(1):bbaf012. doi: 10.1093/bib/bbaf012 (PMC11744606; doi:10.1093/bib/bbaf012)
Supplement: Supplementary_Data_1_bbaf012 [file supplementary_data_1_bbaf012.xls]

## Sheet: Supplementary Data 1
Epitope	CDR3_beta	CDR3_alpha	origin	db	description	Peptide_10mer	TNFsecretion	IFNy_secr_g10	IFNy_secr_t5
LLYDANYFL	CASSLTSGGPTSDTQYF		Viral	VDJdb	SARS-CoV-2
LLYDANYFL	CASTTPVTERYNEQFF		Viral	VDJdb	SARS-CoV-2
LLYDANYFL	CASTTSRGAISTDTQYF		Viral	VDJdb	SARS-CoV-2
LLYDANYFL	CASSQGTGGANEQYF		Viral	VDJdb	SARS-CoV-2
LLYDANYFL	CASSLAGSTEAFF		Viral	VDJdb	SARS-CoV-2
LLYDANYFL	CASSLTSGGPVTDTQYF		Viral	VDJdb	SARS-CoV-2
LLYDANYFL	CASSLGGTEAFF		Viral	VDJdb	SARS-CoV-2
LLYDANYFL	CASSLGGSTEAFF		Viral	VDJdb	SARS-CoV-2
ALWEIQQVV	CATSGNSWTGDVGTEAFF		Viral	VDJdb	SARS-CoV-2
ALWEIQQVV	CASTGTGVFNEQFF		Viral	VDJdb	SARS-CoV-2
ALWEIQQVV	CASSQDPGTSVYNEQFF		Viral	VDJdb	SARS-CoV-2
ALWEIQQVV	CASSYGLERQFF		Viral	VDJdb	SARS-CoV-2
RLQSLQTYV	CATSRDLGLYNEQFF		Viral	VDJdb	SARS-CoV-2
RLQSLQTYV	CASSQDLQGPDEKLFF		Viral	VDJdb	SARS-CoV-2
RLQSLQTYV	CASSQDLQGTNEKLFF		Viral	VDJdb	SARS-CoV-2
RLQSLQTYV	CASSYSGGNTEAFF		Viral	VDJdb	SARS-CoV-2
RLQSLQTYV	CAWSLGNSIELNYGYTF		Viral	VDJdb	SARS-CoV-2
LLYDANYFL	CASSLGGAEAFF		Viral	VDJdb	SARS-CoV-2
LLYDANYFL	CASSLGSGGTEAFF		Viral	VDJdb	SARS-CoV-2
LLYDANYFL	CASSLEAGGREQYF		Viral	VDJdb	SARS-CoV-2
CLNEYHLFL	CASSQDLSGGVYYGYTF		Human	VDJdb	HomoSapiens
CLNEYHLFL	CSTLLAGGGDEQYF		Human	VDJdb	HomoSapiens
CLNEYHLFL	CASSPTGLGETQYF		Human	VDJdb	HomoSapiens
CLNEYHLFL	CSAPPGPLAHTQYF		Human	VDJdb	HomoSapiens
CLNEYHLFL	CASSFKGTGPNQPQHF		Human	VDJdb	HomoSapiens
CLNEYHLFL	CASSFGGPPNTGELFF		Human	VDJdb	HomoSapiens
CLNEYHLFL	CASSIGPVNTEAFF		Human	VDJdb	HomoSapiens
CLNEYHLFL	CASSVAASPSGNTIYF		Human	VDJdb	HomoSapiens
CLNEYHLFL	CASSPYRAGYEQYF		Human	VDJdb	HomoSapiens
CLNEYHLFL	CASSRTGITDTQYF		Human	VDJdb	HomoSapiens
AMFWSVPTV	CASSIASGIYEQYF		Human	VDJdb	HomoSapiens
AMFWSVPTV	CASSISSSEKLFF		Human	VDJdb	HomoSapiens
AMFWSVPTV	CASSLVVGLALEQYF		Human	VDJdb	HomoSapiens
AMFWSVPTV	CASSFWGLSTEAFF		Human	VDJdb	HomoSapiens
AMFWSVPTV	CASSSDLYEQYF		Human	VDJdb	HomoSapiens
AMFWSVPTV	CASSQEVGSGNTIYF		Human	VDJdb	HomoSapiens
AMFWSVPTV	CASSSAGGGGNTIYF		Human	VDJdb	HomoSapiens
AMFWSVPTV	CASSIAGGYEQYF		Human	VDJdb	HomoSapiens
AMFWSVPTV	CSVVGGLLEAFF		Human	VDJdb	HomoSapiens
AMFWSVPTV	CASSSDWGLMNTEAFF		Human	VDJdb	HomoSapiens
AMFWSVPTV	CASSAVDRVTSYNEQFF		Human	VDJdb	HomoSapiens
AMFWSVPTV	CASSLIAGNSDTQYF		Human	VDJdb	HomoSapiens
AMFWSVPTV	CASRLTAGEYQETQYF		Human	VDJdb	HomoSapiens
AMFWSVPTV	CASSLWDYGYTF		Human	VDJdb	HomoSapiens
AMFWSVPTV	CASSLWGVGTEAFF		Human	VDJdb	HomoSapiens
AMFWSVPTV	CASSYFGVNSPLHF		Human	VDJdb	HomoSapiens
AMFWSVPTV	CATSALAGQGRDEQFF		Human	VDJdb	HomoSapiens
AMFWSVPTV	CASSRLAGTDTQYF		Human	VDJdb	HomoSapiens
AMFWSVPTV	CASSFPGYGLNTEAFF		Human	VDJdb	HomoSapiens
AMFWSVPTV	CASSVLAGGLDTQYF		Human	VDJdb	HomoSapiens
AMFWSVPTV	CASSYMLQTFNTEAFF		Human	VDJdb	HomoSapiens
AMFWSVPTV	CASSPGLLAGGSSWETQYF		Human	VDJdb	HomoSapiens
AMFWSVPTV	CASTSTPGQVGQPQHF		Human	VDJdb	HomoSapiens
AMFWSVPTV	CASKGLAGAYTDTQYF		Human	VDJdb	HomoSapiens
AMFWSVPTV	CASSLGGNEQYF		Human	VDJdb	HomoSapiens
AMFWSVPTV	CASSFTAGLNTEAFF		Human	VDJdb	HomoSapiens
AMFWSVPTV	CASSLVWGLGTEAFF		Human	VDJdb	HomoSapiens
AMFWSVPTV	CASSLGLSGESF		Human	VDJdb	HomoSapiens
AMFWSVPTV	CASSKLAGGLDTQYF		Human	VDJdb	HomoSapiens
AMFWSVPTV	CASTHRTGLNTEAFF		Human	VDJdb	HomoSapiens
AMFWSVPTV	CASSIGGQEETQYF		Human	VDJdb	HomoSapiens
AMFWSVPTV	CASSLEIVGETEAFF		Human	VDJdb	HomoSapiens
AMFWSVPTV	CASSISGGYEQYF		Human	VDJdb	HomoSapiens
AMFWSVPTV	CSARTLAGFTDTQYF		Human	VDJdb	HomoSapiens
AMFWSVPTV	CASSDLLTGELFF		Human	VDJdb	HomoSapiens
AMFWSVPTV	CASSSGLAGYLM		Human	VDJdb	HomoSapiens
AMFWSVPTV	CASSHRTTDEETQYF		Human	VDJdb	HomoSapiens
AMFWSVPTV	CASSYPGYGLNTEAFF		Human	VDJdb	HomoSapiens
AMFWSVPTV	CASSLDLYEQYF		Human	VDJdb	HomoSapiens
AMFWSVPTV	CASSWTGFGLNTEAFF		Human	VDJdb	HomoSapiens
AMFWSVPTV	CASSLITGLSYEQYF		Human	VDJdb	HomoSapiens
AMFWSVPTV	CASSTWTGMNTEAFF		Human	VDJdb	HomoSapiens
AMFWSVPTV	CASSELWGAGDNEQFF		Human	VDJdb	HomoSapiens
AMFWSVPTV	CASSFITGLHYEQYF		Human	VDJdb	HomoSapiens
AMFWSVPTV	CSAQQGIQPQHF		Human	VDJdb	HomoSapiens
AMFWSVPTV	CASSLVGGLAETQYF		Human	VDJdb	HomoSapiens
AMFWSVPTV	CASSFSGGLTHEQYF		Human	VDJdb	HomoSapiens
AMFWSVPTV	CASSLGAGEQYF		Human	VDJdb	HomoSapiens
AMFWSVPTV	CASSPIFGLTNEQYF		Human	VDJdb	HomoSapiens
AMFWSVPTV	CASSYFGGEQFF		Human	VDJdb	HomoSapiens
AMFWSVPTV	CASSQDWGLNYEQYF		Human	VDJdb	HomoSapiens
AMFWSVPTV	CASSTSGGYEQYF		Human	VDJdb	HomoSapiens
AMFWSVPTV	CASSRLAGGLDTQYF		Human	VDJdb	HomoSapiens
AMFWSVPTV	CASSGLITDTQYF		Human	VDJdb	HomoSapiens
AMFWSVPTV	CSARELAGFQETQYF		Human	VDJdb	HomoSapiens
AMFWSVPTV	CSPIRGIEQYF		Human	VDJdb	HomoSapiens
AMFWSVPTV	CAIGPQGGFYEQYF		Human	VDJdb	HomoSapiens
AMFWSVPTV	CATSSAILAGVKETQYF		Human	VDJdb	HomoSapiens
AMFWSVPTV	CASSEGVGLAFEQFF		Human	VDJdb	HomoSapiens
AMFWSVPTV	CAIGLAGAYEQYF		Human	VDJdb	HomoSapiens
AMFWSVPTV	CASSSWTGLSLSFYGYTF		Human	VDJdb	HomoSapiens
AMFWSVPTV	CASSEPGTVEAFF		Human	VDJdb	HomoSapiens
AMFWSVPTV	CSVEEGIDEQYF		Human	VDJdb	HomoSapiens
AMFWSVPTV	CASSLGAGEQFF		Human	VDJdb	HomoSapiens
AMFWSVPTV	CASSFQGGTGNTIYF		Human	VDJdb	HomoSapiens
AMFWSVPTV	CASSLALPYEQYF		Human	VDJdb	HomoSapiens
AMFWSVPTV	CASSPTQGLAITGELFF		Human	VDJdb	HomoSapiens
AMFWSVPTV	CASSQTHPPGELFF		Human	VDJdb	HomoSapiens
AMFWSVPTV	CASSISAGYEQYF		Human	VDJdb	HomoSapiens
AMFWSVPTV	CASSVDGAYNEQFF		Human	VDJdb	HomoSapiens
AMFWSVPTV	CAFGVNWDLPHSGNTIYF		Human	VDJdb	HomoSapiens
AMFWSVPTV	CASSFTWGLNTEAFF		Human	VDJdb	HomoSapiens
AMFWSVPTV	CASSYFSYEQYF		Human	VDJdb	HomoSapiens
AMFWSVPTV	CASSSDRGLPSGNTIYF		Human	VDJdb	HomoSapiens
AMFWSVPTV	CSAHEGLEQYF		Human	VDJdb	HomoSapiens
AMFWSVPTV	CASSASWTDYYGYTF		Human	VDJdb	HomoSapiens
AMFWSVPTV	CASSTGTGSYEQYF		Human	VDJdb	HomoSapiens
AMFWSVPTV	CASSLWYNQPQHF		Human	VDJdb	HomoSapiens
AMFWSVPTV	CASSPLAAPGSFETQYF		Human	VDJdb	HomoSapiens
AMFWSVPTV	CASSVDGDYNEQFF		Human	VDJdb	HomoSapiens
AMFWSVPTV	CASSPTPSGLWWELFF		Human	VDJdb	HomoSapiens
AMFWSVPTV	CASSTGTGLNTEAFF		Human	VDJdb	HomoSapiens
AMFWSVPTV	CATSALPGQETTDTQYF		Human	VDJdb	HomoSapiens
AMFWSVPTV	CASSLVGGLSNQPQHF		Human	VDJdb	HomoSapiens
RLRPGGKKK	CASSPGWGSYEQYF		Viral	VDJdb	HIV
RLRPGGKKK	CASSPQRGFYEQYF		Viral	VDJdb	HIV
RLRPGGKKK	CASCPGWGSYEQYF		Viral	VDJdb	HIV
RLRPGGKKK	CASSPQKGFYEQYF		Viral	VDJdb	HIV
RLRPGGKKK	CASSPGWGSHEQYF		Viral	VDJdb	HIV
RLRPGGKKK	CASSSDRSFYGYTF		Viral	VDJdb	HIV
RLRPGGKKK	CASSLDRGVGGYTF		Viral	VDJdb	HIV
RLRPGGKKK	CASSPGWGNTEAFF		Viral	VDJdb	HIV
RLRPGGKKK	CASSHGLAGVGETQYF		Viral	VDJdb	HIV
RLRPGGKKK	CASSLWGERLNTEAFF		Viral	VDJdb	HIV
RLRPGGKKK	CASSLGWGPNEQFF		Viral	VDJdb	HIV
RLRPGGKKK	CASATIMGGRASNEQFF		Viral	VDJdb	HIV
RLRPGGKKK	CASSFGWGADSPLHF		Viral	VDJdb	HIV
RLRPGGKKK	CASSPIGRSEAFF		Viral	VDJdb	HIV
RLRPGGKKK	CASSPGWGTYEQYF		Viral	VDJdb	HIV
RLRPGGKKK	CASSLGWGNTEAFF		Viral	VDJdb	HIV
RLRPGGKKK	CASSLGRGPNEQFF		Viral	VDJdb	HIV
RLRPGGKKK	CASSFGWGGETEAFF		Viral	VDJdb	HIV
ELRRKMMYM	CASSFNGPNTEAFF		Viral	VDJdb	CMV
ELRRKMMYM	CAISEFGLAGSDEQFF		Viral	VDJdb	CMV
ELRRKMMYM	CASSLFDGTGSTEAFF		Viral	VDJdb	CMV
ELRRKMMYM	CASSQGGSYNEQFF		Viral	VDJdb	CMV
ELRRKMMYM	CASSLTQGANTEAFF		Viral	VDJdb	CMV
ELRRKMMYM	CASSLYEEVLLSYNEQFF		Viral	VDJdb	CMV
FLRGRAYGL	CASSLGQAYEQYF	CILPLAGGTSYGKLTF	Viral	VDJdb	EBV
LLFGYAVYV	CASRPGLAGGRPEQYF	CAVTTDSWGKLQF	Viral	VDJdb	HTLV-1
LLFGYPRYV	CASRPGLAGGRPEQYF	CAVTTDSWGKLQF	Viral	VDJdb	HTLV-1
LLFGYPVAV	CASRPGLAGGRPEQYF	CAVTTDSWGKLQF	Viral	VDJdb	HTLV-1
SLLMWITQV	CASSYVGNTGELFF	CAVRPTSGGSYIPTF	Human	VDJdb	HomoSapiens
SLLMWITQC	CASSYVGNTGELFF	CAVRPTSGGSYIPTF	Human	VDJdb	HomoSapiens
LLFGKPVYV	CASRPGLAGGRPEQYF	CAVTTDSWGKLQF	Viral	VDJdb	HTLV-1
SLLMWITQC	CASSYLGNTGELFF	CAVRPLLDGTYIPTF	Human	VDJdb	HomoSapiens
FLRGRAYGL	CASSFTWTSGGATDTQYF	CAMREDTGNQFYF	Viral	VDJdb	EBV
MLWGYLQYV	CASRPGLAGGRPEQYF	CAVTTDSWGKLQF	Yeast	VDJdb	SaccharomycesCerevisiae
EEYLKAWTF	CASSLGQAYEQYF	CILPLAGGTSYGKLTF	Human	VDJdb	HomoSapiens
LGYGFVNYI	CASRPGLAGGRPEQYF	CAVTTDSWGKLQF	Human	VDJdb	HomoSapiens
AAGIGILTV	CASSLSFGTEAFF	CAVNFGGGKLIF	Human	VDJdb	HomoSapiens
AAGIGILTV	CAISEVGVGQPQHF	CAGGTGNQFYF	Human	VDJdb	HomoSapiens
LLFGFPVYV	CASRPGLAGGRPEQYF	CAVTTDSWGKLQF	Viral	VDJdb	HTLV-1
FLRGRAYGL	CASGQGNFDIQYF	CVVRAGKLIF	Viral	VDJdb	EBV
ILAKFLHWL	CASSYQGTEAFF	CAVDSATALPYGYIF	Human	VDJdb	HomoSapiens
SLLMWITQV	CWSFAGSYYVF	CAGELLPYYGMDVW	Human	VDJdb	HomoSapiens
YLEPGPVTV	CASSFIGGTDTQYF	CAVLSSGGSNYKLTF	Human	VDJdb	gp100
GILGLVFTL	CASSSRSSYEQYF	CAGAGSQGNLIF	synthetic	VDJdb	synthetic
GILEFVFTL	CASSIRSSYEQYF	CAGAGSQGNLIF	synthetic	VDJdb	synthetic
ILAKFLHWL	CASSYQGTEAFF	CAVDSATSGTYKYIF	Human	VDJdb	HomoSapiens
SLYNTIATL	CASSDTVSYEQYF	CAVRTNSGYALNF	Viral	VDJdb	HIV
SLFNTIAVL	CASSDTVSYEQYF	CAVRTNSGYALNF	Viral	VDJdb	HIV
IPLTEEAEL	CASRTRGGTLIEQYF	CALGEGGAQKLVF	Viral	VDJdb	HIV
IPLTEEAEL	CASSFRGGKTQYF	CALSHNSGGSNYKLTF	Viral	VDJdb	HIV
VPLTEDAEL	CASRTRGGTLIEQYF	CALGEGGAQKLVF	Viral	VDJdb	HIV
AAGIGILTV	CASSWSFGTEAFF	CAVNFGGGKLIF	Human	VDJdb	HomoSapiens
AAGIGILTV	CAWSETGLGTGELFF	CAVNVAGKSTF	Human	VDJdb	HomoSapiens
AAGIGILTV	CAWSETGLGMGGWQF	CAVNDGGRLTF	Human	VDJdb	HomoSapiens
SLLMWITQV	CASSSPGGVSTEAFF	CALTRGPGNQFYF	Human	VDJdb	HomoSapiens
SLLMWITQV	CSVGGSGGADTQYF	CAVRDINSGAGSYQLTF	Human	VDJdb	HomoSapiens
SLLMWITQV	CASSYLNRDSALDF	CAVKSGGSYIPTF	Human	VDJdb	HomoSapiens
ILDQVPFSV	CASSMGGTYEQYF	CAVNALLGNQFYF	Human	VDJdb	HomoSapiens
RLQSLQTYV	CASSLGGAGGADTQYF	CALSGFNNAGNMLTF	Viral	VDJdb	SARS-CoV-2
YLQPRTFLL	CASSPDIEQYF	CAVNRDDKIIF	Viral	VDJdb	SARS-CoV-2
YLQPRTFLL	CAGQVTNTGELFF	CVVNRNNDMRF	Viral	VDJdb	SARS-CoV-2
TPQDLNTML	CASSLGIDAIYF	CIVRGLNNAGNMLTF	Viral	VDJdb	HIV
LLLGIGILV		CAVNPGNQFYF	Human	VDJdb	HomoSapiens
LLLGIGILV		CAVGDDKIIF	Human	VDJdb	HomoSapiens
LLLGIGILV		CAVNQFYF	Human	VDJdb	HomoSapiens
LLLGIGILV		CAGNNYGQNFVF	Human	VDJdb	HomoSapiens
LLLGIGILV		CLVGDPPYTGGFKTIF	Human	VDJdb	HomoSapiens
LLLGIGILV		CAVNTGNQFYF	Human	VDJdb	HomoSapiens
LLLGIGILV		CANEGLSF	Human	VDJdb	HomoSapiens
LLLGIGILV		CAVNGYKLSF	Human	VDJdb	HomoSapiens
LLLGIGILV		CAVSRGGYNKLIF	Human	VDJdb	HomoSapiens
LLLGIGILV		CAMSGMNRDDKIIF	Human	VDJdb	HomoSapiens
LLLGIGILV		CAVGTGNQFYF	Human	VDJdb	HomoSapiens
LLLGIGILV		CVVNHGANNLFF	Human	VDJdb	HomoSapiens
LLLGIGILV		CAASPPLSDGQKLLF	Human	VDJdb	HomoSapiens
LLLGIGILV		CATGGAGSYQLTF	Human	VDJdb	HomoSapiens
LLLGIGILV		CAVRDDKIIF	Human	VDJdb	HomoSapiens
LLLGIGILV		CAGQGIGAGSYQLTF	Human	VDJdb	HomoSapiens
LLLGIGILV		CAVNNARLMF	Human	VDJdb	HomoSapiens
LLLGIGILV		CAGNTGNQFYF	Human	VDJdb	HomoSapiens
LLLGIGILV		CAASTGTASKLTF	Human	VDJdb	HomoSapiens
LLLGIGILV		CAETPGSQGNLIF	Human	VDJdb	HomoSapiens
LLLGIGILV		CAVGSGNKLVF	Human	VDJdb	HomoSapiens
LLLGIGILV		CAVNGGNDMRF	Human	VDJdb	HomoSapiens
LLLGIGILV		CAVNFQFYF	Human	VDJdb	HomoSapiens
LLLGIGILV		CAMSRSSNTGKLIF	Human	VDJdb	HomoSapiens
LLLGIGILV		CVDDNNAGNMLTF	Human	VDJdb	HomoSapiens
LLLGIGILV		CAASISNGNKLVF	Human	VDJdb	HomoSapiens
LLLGIGILV		CASGGGADGLTF	Human	VDJdb	HomoSapiens
LLLGIGILV		CAVRGGADGLTF	Human	VDJdb	HomoSapiens
LLLGIGILV		CAIGGGADGLTF	Human	VDJdb	HomoSapiens
LLLGIGILV		CAVGSGGKLIF	Human	VDJdb	HomoSapiens
LLLGIGILV		CAGVTGNQFYF	Human	VDJdb	HomoSapiens
LLLGIGILV		CAVYNDMRF	Human	VDJdb	HomoSapiens
LLLGIGILV	CASGGTGATYSNQPQHF		Human	VDJdb	HomoSapiens
LLLGIGILV	CASRPDFTGEQYF		Human	VDJdb	HomoSapiens
LLLGIGILV	CASSPTSIANTGELFF		Human	VDJdb	HomoSapiens
LLLGIGILV	CASSTASYEQYF		Human	VDJdb	HomoSapiens
LLLGIGILV	CSGGQGDGYTF		Human	VDJdb	HomoSapiens
LLLGIGILV	CASSQEGTGLMNTEAFF		Human	VDJdb	HomoSapiens
LLLGIGILV	CATSSSGLGAEQYF		Human	VDJdb	HomoSapiens
LLLGIGILV	CASSLDLGVGGQPQHF		Human	VDJdb	HomoSapiens
LLLGIGILV	CASSLGLASGSNEQFF		Human	VDJdb	HomoSapiens
LLLGIGILV	CASIQVARGEGQENYGYTF		Human	VDJdb	HomoSapiens
LLLGIGILV	CASALVVLDTEAFF		Human	VDJdb	HomoSapiens
LLLGIGILV	CSAGRKTSGRYQETQYF		Human	VDJdb	HomoSapiens
LLLGIGILV	CASSDGPTGFATQYF		Human	VDJdb	HomoSapiens
LLLGIGILV	CASSYGGLGQPQHF		Human	VDJdb	HomoSapiens
LLLGIGILV	CASSLGGSYEQYF		Human	VDJdb	HomoSapiens
LLLGIGILV	CASSDPATEGAFF		Human	VDJdb	HomoSapiens
LLLGIGILV	CSARSRGREGPITDTQYF		Human	VDJdb	HomoSapiens
LLLGIGILV	CASSLGAGGEQFF		Human	VDJdb	HomoSapiens
LLLGIGILV	CASSSGQGGTGELFF		Human	VDJdb	HomoSapiens
LLLGIGILV	CASSHNWGDRDGQYF		Human	VDJdb	HomoSapiens
LLLGIGILV	CSATREDTQYF		Human	VDJdb	HomoSapiens
LLLGIGILV	CATSRDFLGDKDYEQYF		Human	VDJdb	HomoSapiens
LLLGIGILV	CSAGRTVAGPGGAYNEQFF		Human	VDJdb	HomoSapiens
LLLGIGILV	CASTETGLMNTEAFF		Human	VDJdb	HomoSapiens
LLLGIGILV	CASSPGRETAINQPQHF		Human	VDJdb	HomoSapiens
LLLGIGILV	CASSGGTGGNEQFF		Human	VDJdb	HomoSapiens
LLLGIGILV	CASRGEDNEQFF		Human	VDJdb	HomoSapiens
LLLGIGILV	CASSFGLIEVPGNTIYF		Human	VDJdb	HomoSapiens
LLLGIGILV	CASSSSGSSYEQYF		Human	VDJdb	HomoSapiens
LLLGIGILV	CSARDWDTQYF		Human	VDJdb	HomoSapiens
LLLGIGILV	CASSEGLAGARTYNEQFF		Human	VDJdb	HomoSapiens
LLLGIGILV	CASSLGQGAGGQPQHF		Human	VDJdb	HomoSapiens
LLLGIGILV	CASSLAVDRGGYGYTF		Human	VDJdb	HomoSapiens
LLLGIGILV	CAWTPGTSVNNEQFF		Human	VDJdb	HomoSapiens
LLLGIGILV	CASRHEGLGGYGYTF		Human	VDJdb	HomoSapiens
LLLGIGILV	CASSLERNFDTEAFF		Human	VDJdb	HomoSapiens
LLLGIGILV	CASSGQRSGNTIYF		Human	VDJdb	HomoSapiens
LLLGIGILV	CASSLAQMNTEAFF		Human	VDJdb	HomoSapiens
LLLGIGILV	CASSLTGGAGAFF		Human	VDJdb	HomoSapiens
LLLGIGILV	CARSLDGNEQFF		Human	VDJdb	HomoSapiens
LLLGIGILV	CASSPPTGSNTEAFF		Human	VDJdb	HomoSapiens
LLLGIGILV	CASSMGFGQPQHF		Human	VDJdb	HomoSapiens
LLLGIGILV	CASRFRRPYGYTF		Human	VDJdb	HomoSapiens
LLLGIGILV	CSAHPEEGEQYF		Human	VDJdb	HomoSapiens
LLLGIGILV	CSARDHEGSNYGYTF		Human	VDJdb	HomoSapiens
LLLGIGILV	CASTLGTANNEQFF		Human	VDJdb	HomoSapiens
LLLGIGILV	CASSEGPMNTEAFF		Human	VDJdb	HomoSapiens
LLLGIGILV	CASRRGGGDTQYF		Human	VDJdb	HomoSapiens
LLLGIGILV	CASSPGGLEAFF		Human	VDJdb	HomoSapiens
LLLGIGILV	CATSRDTPQTDQETQYF		Human	VDJdb	HomoSapiens
LLLGIGILV	CASSSGTAQAYNEQFF		Human	VDJdb	HomoSapiens
LLLGIGILV	CATSRSGLSGNTIYF		Human	VDJdb	HomoSapiens
LLLGIGILV	CASSTGQVDTGELFF		Human	VDJdb	HomoSapiens
LLLGIGILV	CASSLGVAYQETQYF		Human	VDJdb	HomoSapiens
LLLGIGILV	CASSLGGPSGGYTF		Human	VDJdb	HomoSapiens
LLLGIGILV	CASSASGGANVLTF		Human	VDJdb	HomoSapiens
LLLGIGILV	CASSLASGELFF		Human	VDJdb	HomoSapiens
LLLGIGILV	CASGDRNGYTF		Human	VDJdb	HomoSapiens
LLLGIGILV	CAWSALLPGQGEKNTEAFF		Human	VDJdb	HomoSapiens
LLLGIGILV	CASSFGSVDTDTQYF		Human	VDJdb	HomoSapiens
LLLGIGILV	CASSQGLAGDNEQYF		Human	VDJdb	HomoSapiens
LLLGIGILV	CSVEGGMGQPQHF		Human	VDJdb	HomoSapiens
LLLGIGILV	CASSPGPGELFF		Human	VDJdb	HomoSapiens
LLLGIGILV	CASGQTYEQYF		Human	VDJdb	HomoSapiens
LLLGIGILV	CASSQESPDRGLTETPDRVGTEAFF		Human	VDJdb	HomoSapiens
LLLGIGILV	CASSPSYSGGEETQYF		Human	VDJdb	HomoSapiens
LLLGIGILV	CASIRGQGVDTEAFF		Human	VDJdb	HomoSapiens
LLLGIGILV	CASSYGLAGGGEQFF		Human	VDJdb	HomoSapiens
LLLGIGILV	CASSPGLASYNEQFF		Human	VDJdb	HomoSapiens
LLLGIGILV	CASSGELLSNTEAFF		Human	VDJdb	HomoSapiens
LLLGIGILV	CASSSDRRDEPQHF		Human	VDJdb	HomoSapiens
LLLGIGILV		CAVSGTYKYIF	Human	VDJdb	HomoSapiens
LLLGIGILV		CAYRSAIKAAGNKLTF	Human	VDJdb	HomoSapiens
LLLGIGILV		CAVTAGGGNKLTF	Human	VDJdb	HomoSapiens
LLLGIGILV		CVVDPGGGADGLTF	Human	VDJdb	HomoSapiens
LLLGIGILV		CVVTLSNFGNEKLTF	Human	VDJdb	HomoSapiens
LLLGIGILV		CALKVNTGTASKLTF	Human	VDJdb	HomoSapiens
LLLGIGILV		CAMREGGNAGNMLTF	Human	VDJdb	HomoSapiens
LLLGIGILV		CAVGGSGNRLAF	Human	VDJdb	HomoSapiens
LLLGIGILV		CADGNAGNMLTF	Human	VDJdb	HomoSapiens
LLLGIGILV		CATDGYNNNDMRF	Human	VDJdb	HomoSapiens
LLLGIGILV		CAGFNTDKLIF	Human	VDJdb	HomoSapiens
LLLGIGILV		CVASIGFGNVLHC	Human	VDJdb	HomoSapiens
LLLGIGILV		CAEKGNAGNNRKLIW	Human	VDJdb	HomoSapiens
LLLGIGILV		CAVGAGIRQKVTF	Human	VDJdb	HomoSapiens
LLLGIGILV		CAYRSAQGGSEKLVF	Human	VDJdb	HomoSapiens
LLLGIGILV		CAVPTSGSARQLTF	Human	VDJdb	HomoSapiens
LLLGIGILV		CAYRSQNYGGSQGNLIF	Human	VDJdb	HomoSapiens
LLLGIGILV		CATVGNSGYSTLTF	Human	VDJdb	HomoSapiens
LLLGIGILV		CAGSNAGGTSYGKLTF	Human	VDJdb	HomoSapiens
LLLGIGILV		CAEGGGYQKVTF	Human	VDJdb	HomoSapiens
LLLGIGILV		CVVAISNFGNEKLTF	Human	VDJdb	HomoSapiens
LLLGIGILV		CAAGGGADGLTF	Human	VDJdb	HomoSapiens
LLLGIGILV		CVVSDGQKLLF	Human	VDJdb	HomoSapiens
LLLGIGILV		CVVAVSNFGNEKLTF	Human	VDJdb	HomoSapiens
LLLGIGILV		CAMGGGGADGLTF	Human	VDJdb	HomoSapiens
LLLGIGILV		CAAPNSGGGADGLTF	Human	VDJdb	HomoSapiens
LLLGIGILV		CAPGGGSGTYKYIF	Human	VDJdb	HomoSapiens
LLLGIGILV		CAMSVSNFGNEKLTF	Human	VDJdb	HomoSapiens
LLLGIGILV		CVVGTDSWGKLQF	Human	VDJdb	HomoSapiens
LLLGIGILV		CASRRDDKIIF	Human	VDJdb	HomoSapiens
LLLGIGILV		CAGHSNYQLIW	Human	VDJdb	HomoSapiens
LLLGIGILV		CVGEYGNKLVF	Human	VDJdb	HomoSapiens
LLLGIGILV		CAMSLSNFGNEKLTF	Human	VDJdb	HomoSapiens
LLLGIGILV		CVVGIGFGNVLHC	Human	VDJdb	HomoSapiens
LLLGIGILV		CAGPDAGKSTF	Human	VDJdb	HomoSapiens
LLLGIGILV		CAVGNGQKLLF	Human	VDJdb	HomoSapiens
LLLGIGILV		CVVGISNFGNEKLTF	Human	VDJdb	HomoSapiens
LLLGIGILV		CAVPDNNNDMRF	Human	VDJdb	HomoSapiens
LLLGIGILV		CAVDSGGGADGLTF	Human	VDJdb	HomoSapiens
LLLGIGILV		CAVNGWGNQFYF	Human	VDJdb	HomoSapiens
LLLGIGILV		CAVTGGYQKVTF	Human	VDJdb	HomoSapiens
LLLGIGILV		CAVNPTEGNTPLVF	Human	VDJdb	HomoSapiens
LLLGIGILV		CAGNNAGNMLTF	Human	VDJdb	HomoSapiens
LLLGIGILV		CAVPGTASKLTF	Human	VDJdb	HomoSapiens
LLLGIGILV		CAFPMEGAQKLVF	Human	VDJdb	HomoSapiens
LLLGIGILV		CAMKLSNFGNEKLTF	Human	VDJdb	HomoSapiens
LLLGIGILV		CVGAISNFGNEKLTF	Human	VDJdb	HomoSapiens
LLLGIGILV		CAAPEETGGFKTIF	Human	VDJdb	HomoSapiens
LLLGIGILV		CAVSGGGADGLTF	Human	VDJdb	HomoSapiens
LLLGIGILV		CAMSESNFGNEKLTF	Human	VDJdb	HomoSapiens
LLLGIGILV		CAVNGNNRLAF	Human	VDJdb	HomoSapiens
LLLGIGILV		CAVSWGFGNVLHC	Human	VDJdb	HomoSapiens
LLLGIGILV		CAHAFGENNNARLMF	Human	VDJdb	HomoSapiens
LLLGIGILV		CALGGGADGLTF	Human	VDJdb	HomoSapiens
LLLGIGILV		CAPNIKAAGNKLTF	Human	VDJdb	HomoSapiens
LLLGIGILV		CAVPSYGNNRLAF	Human	VDJdb	HomoSapiens
LLLGIGILV		CLSGGGADGLTF	Human	VDJdb	HomoSapiens
LLLGIGILV		CADLTGTYKYIF	Human	VDJdb	HomoSapiens
LLLGIGILV		CAVGRGFGNVLHC	Human	VDJdb	HomoSapiens
LLLGIGILV		CAVGGGADGLTF	Human	VDJdb	HomoSapiens
LLLGIGILV		CAAPARQNFVF	Human	VDJdb	HomoSapiens
LLLGIGILV		CATEGNSGYSTLTF	Human	VDJdb	HomoSapiens
LLLGIGILV		CALMNRDDKIIF	Human	VDJdb	HomoSapiens
LLLGIGILV		CAVSPGGGADGLTF	Human	VDJdb	HomoSapiens
LLLGIGILV		CVVARSNFGNEKLTF	Human	VDJdb	HomoSapiens
LLLGIGILV		CIVRVAEVDSSYKLIF	Human	VDJdb	HomoSapiens
LLLGIGILV		CAMSTSNFGNEKLTF	Human	VDJdb	HomoSapiens
LLLGIGILV		CAVSLYQTGANNLFF	Human	VDJdb	HomoSapiens
LLLGIGILV		CAVEIHSGNTPLVF	Human	VDJdb	HomoSapiens
LLLGIGILV		CVSSLSNFGNEKLTF	Human	VDJdb	HomoSapiens
LLLGIGILV		CAMGLGYQKVTF	Human	VDJdb	HomoSapiens
LLLGIGILV		CAVSPGARLMF	Human	VDJdb	HomoSapiens
LLLGIGILV		CAWGGSEKLVF	Human	VDJdb	HomoSapiens
LLLGIGILV		CAYRSSDSNYQLIW	Human	VDJdb	HomoSapiens
LLLGIGILV		CAVGAGGGADGLTF	Human	VDJdb	HomoSapiens
LLLGIGILV		CAVPNFGNEKLTF	Human	VDJdb	HomoSapiens
LLLGIGILV		CAMIDGYNFGNEKLTF	Human	VDJdb	HomoSapiens
LLLGIGILV		CAVGGAGTALIF	Human	VDJdb	HomoSapiens
LLLGIGILV		CAVRDKIIF	Human	VDJdb	HomoSapiens
LLLGIGILV		CAMSRSNFGNEKLTF	Human	VDJdb	HomoSapiens
LLLGIGILV		CAVNVYGQNFVF	Human	VDJdb	HomoSapiens
LLLGIGILV		CAASVSNFGNEKLTF	Human	VDJdb	HomoSapiens
LLLGIGILV		CAMSYSALTGGGNKLTF	Human	VDJdb	HomoSapiens
LLLGIGILV		CAMSASNFGNEKLTF	Human	VDJdb	HomoSapiens
LLLGIGILV		CAVSVRGAQKLVF	Human	VDJdb	HomoSapiens
LLLGIGILV		CAVGGSARQLTF	Human	VDJdb	HomoSapiens
LLLGIGILV		CAVGGNARLMF	Human	VDJdb	HomoSapiens
LLLGIGILV		CAVNPGGTSYGKLTF	Human	VDJdb	HomoSapiens
LLLGIGILV		CALYSGGGADGLTF	Human	VDJdb	HomoSapiens
LLLGIGILV		CAVHNAGNMLTF	Human	VDJdb	HomoSapiens
LLLGIGILV		CAVNQAGTALIF	Human	VDJdb	HomoSapiens
LLLGIGILV		CVVNIGTGRRALTF	Human	VDJdb	HomoSapiens
LLLGIGILV		CAYRSAYTGNQFYF	Human	VDJdb	HomoSapiens
LLLGIGILV		CAVGGNEKLTF	Human	VDJdb	HomoSapiens
LLLGIGILV		CAVGGLTGTASKLTF	Human	VDJdb	HomoSapiens
LLLGIGILV		CAAGAGGYNKLIF	Human	VDJdb	HomoSapiens
LLLGIGILV		CAVEPNNAGNMLTF	Human	VDJdb	HomoSapiens
LLLGIGILV		CVVGLGFGNVLHC	Human	VDJdb	HomoSapiens
LLLGIGILV		CVVSSGGGADGLTF	Human	VDJdb	HomoSapiens
LLLGIGILV		CATDQGGADGLTF	Human	VDJdb	HomoSapiens
LLLGIGILV		CDNNNDMRF	Human	VDJdb	HomoSapiens
LLLGIGILV		CAVDMRF	Human	VDJdb	HomoSapiens
LLLGIGILV		CAARGREAAGNKLTF	Human	VDJdb	HomoSapiens
LLLGIGILV		CAVPCSNDYKLSF	Human	VDJdb	HomoSapiens
LLLGIGILV		CAGIGFGNVLHC	Human	VDJdb	HomoSapiens
LLLGIGILV		CAERYAGNMLTF	Human	VDJdb	HomoSapiens
LLLGIGILV		CALSPGNQFYF	Human	VDJdb	HomoSapiens
LLLGIGILV		CAVNNYGQNFVF	Human	VDJdb	HomoSapiens
LLLGIGILV		CAASIGFGNVLHC	Human	VDJdb	HomoSapiens
LLLGIGILV		CAYRSGTLEQGAQKLVF	Human	VDJdb	HomoSapiens
LLLGIGILV		CAVTNYGGSQGNLIF	Human	VDJdb	HomoSapiens
LLLGIGILV		CGTGAGGTSYGKLTF	Human	VDJdb	HomoSapiens
LLLGIGILV		CAVNRGSYIPTF	Human	VDJdb	HomoSapiens
LLLGIGILV		CAVNIVGNDMRF	Human	VDJdb	HomoSapiens
LLLGIGILV		CAVSSDGQKLLF	Human	VDJdb	HomoSapiens
LLLGIGILV		CAVKGFGNVLHC	Human	VDJdb	HomoSapiens
LLLGIGILV		CVVSISNFGNEKLTF	Human	VDJdb	HomoSapiens
LLLGIGILV		CAMGRANFGNEKLTF	Human	VDJdb	HomoSapiens
LLLGIGILV		CVVEGDG	Human	VDJdb	HomoSapiens
LLLGIGILV		CAVTGGGADGLTF	Human	VDJdb	HomoSapiens
LLLGIGILV		CAVGGGGADGLTF	Human	VDJdb	HomoSapiens
LLLGIGILV		CAVNKLQDRLAF	Human	VDJdb	HomoSapiens
LLLGIGILV		CVVNPSNFGNEKLTF	Human	VDJdb	HomoSapiens
LLLGIGILV		CAFSGGGADGLTF	Human	VDJdb	HomoSapiens
LLLGIGILV		CAVSAGQNFVF	Human	VDJdb	HomoSapiens
LLLGIGILV		CAVNNYDMRF	Human	VDJdb	HomoSapiens
LLLGIGILV		CAVPCKAAGNKLTF	Human	VDJdb	HomoSapiens
LLLGIGILV		CAAVNQAGTALIF	Human	VDJdb	HomoSapiens
LLLGIGILV		CAVGGFGNEKLTF	Human	VDJdb	HomoSapiens
LLLGIGILV		CASSSDGQKLLF	Human	VDJdb	HomoSapiens
LLLGIGILV		CAVNYSGGGADGLTF	Human	VDJdb	HomoSapiens
LLLGIGILV		CATEGGSGYSTLTF	Human	VDJdb	HomoSapiens
LLLGIGILV		CALNRDDKIIF	Human	VDJdb	HomoSapiens
LLLGIGILV		CAMSISFFGNEKLTF	Human	VDJdb	HomoSapiens
LLLGIGILV		CAMSKSNFGNEKLTF	Human	VDJdb	HomoSapiens
LLLGIGILV		CAVEVSDGQKLLF	Human	VDJdb	HomoSapiens
LLLGIGILV		CAMGPGGYNKLIF	Human	VDJdb	HomoSapiens
LLLGIGILV		CAVSNDYKLSF	Human	VDJdb	HomoSapiens
LLLGIGILV		CAVRNDMRF	Human	VDJdb	HomoSapiens
LLLGIGILV		CAGHARLMF	Human	VDJdb	HomoSapiens
LLLGIGILV		CAVGDFTGGGNKLTF	Human	VDJdb	HomoSapiens
LLLGIGILV		CAVKWSNFGNEKLTF	Human	VDJdb	HomoSapiens
LLLGIGILV		CAVNIGFGNVLHC	Human	VDJdb	HomoSapiens
LLLGIGILV		CAESTFNNDMRF	Human	VDJdb	HomoSapiens
LLLGIGILV		CAPNGYSTLTF	Human	VDJdb	HomoSapiens
LLLGIGILV		CVASTDSWGKFQF	Human	VDJdb	HomoSapiens
LLLGIGILV		CAVNPDQTGANNLFF	Human	VDJdb	HomoSapiens
LLLGIGILV		CAPNWGYNKLIF	Human	VDJdb	HomoSapiens
LLLGIGILV		CASGGAAGNKLTF	Human	VDJdb	HomoSapiens
LLLGIGILV		CAVGGGFGNVLHC	Human	VDJdb	HomoSapiens
LLLGIGILV		CAASGGGADGLTF	Human	VDJdb	HomoSapiens
LLLGIGILV		CAEIQDPNSGGYQKVTF	Human	VDJdb	HomoSapiens
LLLGIGILV		CAVEGNNARLMF	Human	VDJdb	HomoSapiens
LLLGIGILV		CAVSWGYQKVTF	Human	VDJdb	HomoSapiens
LLLGIGILV		CAVGGTGKLIF	Human	VDJdb	HomoSapiens
LLLGIGILV		CVVSPSNFGNEKLTF	Human	VDJdb	HomoSapiens
LLLGIGILV		CVESISNFGNEKLTF	Human	VDJdb	HomoSapiens
LLLGIGILV		CASPAGNTPLVF	Human	VDJdb	HomoSapiens
LLLGIGILV		CAVGESNYQLIW	Human	VDJdb	HomoSapiens
LLLGIGILV		CAVNSGGNQFYF	Human	VDJdb	HomoSapiens
LLLGIGILV		CVVQISNFGNEKLTF	Human	VDJdb	HomoSapiens
LLLGIGILV		CAVGGGYQKVTF	Human	VDJdb	HomoSapiens
LLLGIGILV		CAVNPGGRLMF	Human	VDJdb	HomoSapiens
LLLGIGILV		CATYRGGSEKLVF	Human	VDJdb	HomoSapiens
LLLGIGILV		CAVNTGNNAGNMLTF	Human	VDJdb	HomoSapiens
LLLGIGILV		CVVNGGGADGLTF	Human	VDJdb	HomoSapiens
LLLGIGILV		CAVGNTGNQFYF	Human	VDJdb	HomoSapiens
LLLGIGILV		CAVNRGAQKLVF	Human	VDJdb	HomoSapiens
LLLGIGILV		CVVGGGADGLTF	Human	VDJdb	HomoSapiens
LLLGIGILV		CASNTNAGKSTF	Human	VDJdb	HomoSapiens
LLLGIGILV		CAASAAISGNTGKLIF	Human	VDJdb	HomoSapiens
LLLGIGILV		CAAHPNQGGSEKLVF	Human	VDJdb	HomoSapiens
LLLGIGILV		CAGAPINTGNQFYF	Human	VDJdb	HomoSapiens
LLLGIGILV		CAMSAGFGNVLHC	Human	VDJdb	HomoSapiens
LLLGIGILV		CAPGEGADGLTF	Human	VDJdb	HomoSapiens
LLLGIGILV		CAVGGNTNAGKSTF	Human	VDJdb	HomoSapiens
LLLGIGILV		CAETRPGGSYIPTF	Human	VDJdb	HomoSapiens
LLLGIGILV		CAVDPNTGNQFYF	Human	VDJdb	HomoSapiens
LLLGIGILV		CAVPGGRKNSGGYQKVTF	Human	VDJdb	HomoSapiens
LLLGIGILV		CAVIGFSGGGADGLTF	Human	VDJdb	HomoSapiens
LLLGIGILV		CVVTAGGGNKLTF	Human	VDJdb	HomoSapiens
LLLGIGILV		CVVSIGFGNVLHC	Human	VDJdb	HomoSapiens
LLLGIGILV		CAATDQAGTALIF	Human	VDJdb	HomoSapiens
LLLGIGILV		CGTERTGGFKTIF	Human	VDJdb	HomoSapiens
LLLGIGILV		CAFGGGADGLTF	Human	VDJdb	HomoSapiens
LLLGIGILV		CAVKSAGNMLTF	Human	VDJdb	HomoSapiens
LLLGIGILV		CASQGGKLIF	Human	VDJdb	HomoSapiens
LLLGIGILV		CAMGDKLIF	Human	VDJdb	HomoSapiens
LLLGIGILV		CAVSRTPNSNSGYALNF	Human	VDJdb	HomoSapiens
LLLGIGILV		CAMSFTGGGNKLTF	Human	VDJdb	HomoSapiens
LLLGIGILV		CAVHAGGYNKLIF	Human	VDJdb	HomoSapiens
LLLGIGILV		CAVNLGFGNVLHC	Human	VDJdb	HomoSapiens
LLLGIGILV		CALTGTASKLTF	Human	VDJdb	HomoSapiens
LLLGIGILV		CAMSRMNTGFQKLVF	Human	VDJdb	HomoSapiens
LLLGIGILV		CAMSQSNFGNEKLTF	Human	VDJdb	HomoSapiens
LLLGIGILV		CAVTWGLGNKLVF	Human	VDJdb	HomoSapiens
LLLGIGILV		CAVKPDSWGKFQF	Human	VDJdb	HomoSapiens
LLLGIGILV		CAGGYSTLTF	Human	VDJdb	HomoSapiens
LLLGIGILV		CAGTDKLIF	Human	VDJdb	HomoSapiens
LLLGIGILV		CAAAISNFGNEKLTF	Human	VDJdb	HomoSapiens
LLLGIGILV		CAVGAGGGNKLTF	Human	VDJdb	HomoSapiens
LLLGIGILV		CAVNPLYGQNFVF	Human	VDJdb	HomoSapiens
LLLGIGILV		CVVSVWDDKIIF	Human	VDJdb	HomoSapiens
LLLGIGILV		CAYRSQNY	Human	VDJdb	HomoSapiens
LLLGIGILV		CASELLTGTASKLTF	Human	VDJdb	HomoSapiens
LLLGIGILV		CAVTRSNFGNEKLTF	Human	VDJdb	HomoSapiens
LLLGIGILV		CAMSEGTGRRALTF	Human	VDJdb	HomoSapiens
LLLGIGILV		CAVRENGNNRLAF	Human	VDJdb	HomoSapiens
LLLGIGILV		CAVANQAGTALIF	Human	VDJdb	HomoSapiens
LLLGIGILV		CAVKRDGGFKTIF	Human	VDJdb	HomoSapiens
LLLGIGILV		CALGAGSYQLTF	Human	VDJdb	HomoSapiens
LLLGIGILV		CAPGAGYSTLTF	Human	VDJdb	HomoSapiens
LLLGIGILV		CAVGGSGNKLTF	Human	VDJdb	HomoSapiens
LLLGIGILV		CAVGGGGFKTIF	Human	VDJdb	HomoSapiens
LLLGIGILV		CAVNMWDNDMRF	Human	VDJdb	HomoSapiens
LLLGIGILV		CAVNDMRF	Human	VDJdb	HomoSapiens
LLLGIGILV		CAEKKNYGGSQGNLIF	Human	VDJdb	HomoSapiens
LLLGIGILV		CAMSRGNFGNEKLTF	Human	VDJdb	HomoSapiens
LLLGIGILV		CAVNLDTNAGKSTF	Human	VDJdb	HomoSapiens
LLLGIGILV		CAVNSGGGADGLTF	Human	VDJdb	HomoSapiens
LLLGIGILV		CAVTPGTGNQFYF	Human	VDJdb	HomoSapiens
LLLGIGILV		CAVTKGYSTLTF	Human	VDJdb	HomoSapiens
LLLGIGILV		CAASGDGQKLLF	Human	VDJdb	HomoSapiens
LLLGIGILV		CAARVGGFKTIF	Human	VDJdb	HomoSapiens
LLLGIGILV		CALSEGSFYGGSQGNLIF	Human	VDJdb	HomoSapiens
LLLGIGILV		CVVNWGGGGADGLTF	Human	VDJdb	HomoSapiens
LLLGIGILV		CAMILANFGNEKLTF	Human	VDJdb	HomoSapiens
LLLGIGILV		CATDGNSGYSTLTF	Human	VDJdb	HomoSapiens
LLLGIGILV		CVYSGGGADGLTF	Human	VDJdb	HomoSapiens
LLLGIGILV		CAVSIGFGNVLHC	Human	VDJdb	HomoSapiens
LLLGIGILV		CAVGPGGYQKVTF	Human	VDJdb	HomoSapiens
LLLGIGILV		CAMTTDSWGKFQF	Human	VDJdb	HomoSapiens
LLLGIGILV		CAVHPTDKLIF	Human	VDJdb	HomoSapiens
LLLGIGILV		CAVTKSNFGNEKLTF	Human	VDJdb	HomoSapiens
LLLGIGILV		CAVNEGGGADGLTF	Human	VDJdb	HomoSapiens
LLLGIGILV		CAGGNNNAGNMLTF	Human	VDJdb	HomoSapiens
LLLGIGILV		CVVGAGIRQKVTF	Human	VDJdb	HomoSapiens
LLLGIGILV		CVVNWGGADGLTF	Human	VDJdb	HomoSapiens
LLLGIGILV		CAVGGSGRRALTF	Human	VDJdb	HomoSapiens
LLLGIGILV		CAVNAGFGNVLHC	Human	VDJdb	HomoSapiens
LLLGIGILV		CAATIGFGNVLHC	Human	VDJdb	HomoSapiens
LLLGIGILV		CAEKGNAGNMLTF	Human	VDJdb	HomoSapiens
LLLGIGILV		CVGEYGNEKLTF	Human	VDJdb	HomoSapiens
LLLGIGILV		CAGGGDDKIIF	Human	VDJdb	HomoSapiens
LLLGIGILV		CAVSDRRRGSNYKLTF	Human	VDJdb	HomoSapiens
LLLGIGILV		CAVKKSNFGNEKLTF	Human	VDJdb	HomoSapiens
LLLGIGILV		CAASISNFGNEKLTF	Human	VDJdb	HomoSapiens
LLLGIGILV		CIVQYSGAGSYQLTF	Human	VDJdb	HomoSapiens
LLLGIGILV		CVVTLSNFGNVLHC	Human	VDJdb	HomoSapiens
LLLGIGILV		CAVTAGGGADGLTF	Human	VDJdb	HomoSapiens
LLLGIGILV		CAVSSGGGADGLTF	Human	VDJdb	HomoSapiens
LLLGIGILV		CAVNLNTNAGKSTF	Human	VDJdb	HomoSapiens
LLLGIGILV		CAVSTGANNLFF	Human	VDJdb	HomoSapiens
LLLGIGILV		CAVIAGNQFYF	Human	VDJdb	HomoSapiens
LLLGIGILV		CAGFNTYKYIF	Human	VDJdb	HomoSapiens
LLLGIGILV		CAVGRGF	Human	VDJdb	HomoSapiens
LLLGIGILV	CASSQGPFREEAFF		Human	VDJdb	HomoSapiens
LLLGIGILV	CATSDLSQGVDTQYF		Human	VDJdb	HomoSapiens
LLLGIGILV	CASTLGGGWGYTF		Human	VDJdb	HomoSapiens
LLLGIGILV	CASSLGRLAGGQETQYF		Human	VDJdb	HomoSapiens
LLLGIGILV	CASSYGVLGQPQHF		Human	VDJdb	HomoSapiens
LLLGIGILV	CASSTGTGQPQHF		Human	VDJdb	HomoSapiens
LLLGIGILV	CASSLVWTGEETQYF		Human	VDJdb	HomoSapiens
LLLGIGILV	CASSPGWANTGELFF		Human	VDJdb	HomoSapiens
LLLGIGILV	CASSLGFGGATEAFF		Human	VDJdb	HomoSapiens
LLLGIGILV	CASSSGVGHEAFF		Human	VDJdb	HomoSapiens
LLLGIGILV	CASSLQGLGNTIYF		Human	VDJdb	HomoSapiens
LLLGIGILV	CADREFMNTEAFF		Human	VDJdb	HomoSapiens
LLLGIGILV	CASSPSGGLENTGELFF		Human	VDJdb	HomoSapiens
LLLGIGILV	CASSGGLNQPQHF		Human	VDJdb	HomoSapiens
LLLGIGILV	CATLRDERKGCEQYF		Human	VDJdb	HomoSapiens
LLLGIGILV	CASTQSWQGQETQYF		Human	VDJdb	HomoSapiens
LLLGIGILV	CAWSLYYTGHEQYF		Human	VDJdb	HomoSapiens
LLLGIGILV	CASSYSSLGYEQYF		Human	VDJdb	HomoSapiens
LLLGIGILV	CSVRTAISTDTQYF		Human	VDJdb	HomoSapiens
LLLGIGILV	CASSLGGLGQPQHF		Human	VDJdb	HomoSapiens
LLLGIGILV	CASSQGTLKGTEAFF		Human	VDJdb	HomoSapiens
LLLGIGILV	CASINEGLGQPQHF		Human	VDJdb	HomoSapiens
LLLGIGILV	CASSLGVLQETQYF		Human	VDJdb	HomoSapiens
LLLGIGILV	CASKRGMGTEAFF		Human	VDJdb	HomoSapiens
LLLGIGILV	CSARPRPGQGHYSNQPQHF		Human	VDJdb	HomoSapiens
LLLGIGILV	CASSYSSPETGGQPQHF		Human	VDJdb	HomoSapiens
LLLGIGILV	CASSLPGLAENQETQYF		Human	VDJdb	HomoSapiens
LLLGIGILV	CASSLFASGNEQFF		Human	VDJdb	HomoSapiens
LLLGIGILV	CSASQLGLGQPQHF		Human	VDJdb	HomoSapiens
LLLGIGILV	CASSPGGAGELFF		Human	VDJdb	HomoSapiens
LLLGIGILV	CASSPDGNEQFF		Human	VDJdb	HomoSapiens
LLLGIGILV	CASSDIKDSTDTQYF		Human	VDJdb	HomoSapiens
LLLGIGILV	CATSLQGFGQPQHF		Human	VDJdb	HomoSapiens
LLLGIGILV	CASNQPLAYNEQFF		Human	VDJdb	HomoSapiens
LLLGIGILV	CASSLGMGQPQHF		Human	VDJdb	HomoSapiens
LLLGIGILV	CASSSGTPVYSGNTIYF		Human	VDJdb	HomoSapiens
LLLGIGILV	CASSEAVDRGNTEAFF		Human	VDJdb	HomoSapiens
LLLGIGILV	CAATSGEASGQPQHF		Human	VDJdb	HomoSapiens
LLLGIGILV	CSATLTGLGQPQHF		Human	VDJdb	HomoSapiens
LLLGIGILV	CSARDFRGTSGTGELFF		Human	VDJdb	HomoSapiens
LLLGIGILV	CASSLAELDGNTIYF		Human	VDJdb	HomoSapiens
LLLGIGILV	CASSLGQFQETQYF		Human	VDJdb	HomoSapiens
LLLGIGILV	CASSLTGVGNEQFF		Human	VDJdb	HomoSapiens
LLLGIGILV	CASTTGMGQPQHF		Human	VDJdb	HomoSapiens
LLLGIGILV	CASSEGIMRPGQTPYEQYF		Human	VDJdb	HomoSapiens
LLLGIGILV	CASSSPFRSGTDTQYF		Human	VDJdb	HomoSapiens
LLLGIGILV	CASSSPSSRGLETQYF		Human	VDJdb	HomoSapiens
LLLGIGILV	CASSYPLAGGTYEQYF		Human	VDJdb	HomoSapiens
LLLGIGILV	CASSQGYGVLGTEAFF		Human	VDJdb	HomoSapiens
LLLGIGILV	CASGPGGVGQPQHF		Human	VDJdb	HomoSapiens
LLLGIGILV	CASSLAQGLNEQFF		Human	VDJdb	HomoSapiens
LLLGIGILV	CASSQGVFGQPQHF		Human	VDJdb	HomoSapiens
LLLGIGILV	CASSPGSGNTIYF		Human	VDJdb	HomoSapiens
LLLGIGILV	CASSPGVNTEAFF		Human	VDJdb	HomoSapiens
LLLGIGILV	CASSQGMGQPQHF		Human	VDJdb	HomoSapiens
LLLGIGILV		CVVSLGNTDKLIF	Human	VDJdb	HomoSapiens
LLLGIGILV		CILRDDNDMRF	Human	VDJdb	HomoSapiens
LLLGIGILV		CAPDKLIF	Human	VDJdb	HomoSapiens
LLLGIGILV		CATGSGETSGSRLTF	Human	VDJdb	HomoSapiens
LLLGIGILV		CAAPRGNRDDKIIF	Human	VDJdb	HomoSapiens
LLLGIGILV		CAVSNTGNQFYF	Human	VDJdb	HomoSapiens
LLLGIGILV		CAVRDSNYQLIW	Human	VDJdb	HomoSapiens
LLLGIGILV		CAMRESLNSGYALNF	Human	VDJdb	HomoSapiens
LLLGIGILV		CAVLDSNYQLIW	Human	VDJdb	HomoSapiens
LLLGIGILV		CAVMDSSYKLIF	Human	VDJdb	HomoSapiens
LLLGIGILV		CAVMDSNYQLIW	Human	VDJdb	HomoSapiens
LLLGIGILV		CAGISNTGNQFYF	Human	VDJdb	HomoSapiens
LLLGIGILV		CAVTDSNYQLIW	Human	VDJdb	HomoSapiens
LLLGIGILV		CAGMDSNYQLIW	Human	VDJdb	HomoSapiens
LLLGIGILV		CAASIRGILTGGGNKLTF	Human	VDJdb	HomoSapiens
LLLGIGILV		CVVQDSNYQLIW	Human	VDJdb	HomoSapiens
LLLGIGILV		CAALPGGYQKVTF	Human	VDJdb	HomoSapiens
LLLGIGILV		CAVKGGNDMRF	Human	VDJdb	HomoSapiens
LLLGIGILV		CASYLYSNYQLIW	Human	VDJdb	HomoSapiens
LLLGIGILV		CAVRRDDKIIF	Human	VDJdb	HomoSapiens
LLLGIGILV		CVVSGVDYKLSF	Human	VDJdb	HomoSapiens
LLLGIGILV		CAYRSADTGNQFYF	Human	VDJdb	HomoSapiens
LLLGIGILV		CVVSAGREYGNKLVF	Human	VDJdb	HomoSapiens
LLLGIGILV		CAVMFDNAGNMLTF	Human	VDJdb	HomoSapiens
LLLGIGILV		CARSSNDYKLSF	Human	VDJdb	HomoSapiens
LLLGIGILV		CAVRGGSYIPTF	Human	VDJdb	HomoSapiens
LLLGIGILV		CAVQSIGFGNVLHC	Human	VDJdb	HomoSapiens
LLLGIGILV		CLVGDIELSASKIIF	Human	VDJdb	HomoSapiens
LLLGIGILV		CAVKPDSWGKLQF	Human	VDJdb	HomoSapiens
LLLGIGILV		CAVNRGFGNVLHC	Human	VDJdb	HomoSapiens
LLLGIGILV		CAVQEGGSEKLVF	Human	VDJdb	HomoSapiens
LLLGIGILV		CAMGISNFGNEKLTF	Human	VDJdb	HomoSapiens
LLLGIGILV		CAAPPGAGSYQLTF	Human	VDJdb	HomoSapiens
LLLGIGILV		CATDTGGFKTIF	Human	VDJdb	HomoSapiens
LLLGIGILV		CAVTDSSYKLIF	Human	VDJdb	HomoSapiens
LLLGIGILV		CAVVTGNQFYF	Human	VDJdb	HomoSapiens
LLLGIGILV		CAMREDVQAGTALIF	Human	VDJdb	HomoSapiens
LLLGIGILV		CATSLGGQNFVF	Human	VDJdb	HomoSapiens
LLLGIGILV		CVLPGGGNKLTF	Human	VDJdb	HomoSapiens
LLLGIGILV		CAVRDQNAGKSTF	Human	VDJdb	HomoSapiens
LLLGIGILV		CAMAGNTGKLIF	Human	VDJdb	HomoSapiens
LLLGIGILV		CADNYGQNFVF	Human	VDJdb	HomoSapiens
LLLGIGILV		CAMSISNFGNEKLTF	Human	VDJdb	HomoSapiens
LLLGIGILV		CAGAGTGNQFYF	Human	VDJdb	HomoSapiens
LLLGIGILV		CAVRDNYGQNFVF	Human	VDJdb	HomoSapiens
LLLGIGILV		CAASEGSTLGRLYF	Human	VDJdb	HomoSapiens
LLLGIGILV		CAMREDYSGGGADGLTF	Human	VDJdb	HomoSapiens
LLLGIGILV		CATEGDSGYSTLTF	Human	VDJdb	HomoSapiens
LLLGIGILV		CAVPLRGGKLIF	Human	VDJdb	HomoSapiens
LLLGIGILV		CATSIGFGNVLHC	Human	VDJdb	HomoSapiens
LLLGIGILV		CAEGNTPLVF	Human	VDJdb	HomoSapiens
LLLGIGILV		CAVDARLMF	Human	VDJdb	HomoSapiens
LLLGIGILV		CAVAPSKAAGNKLTF	Human	VDJdb	HomoSapiens
LLLGIGILV		CAATSSGAGSYQLTF	Human	VDJdb	HomoSapiens
LLLGIGILV		CAVKRGSYIPTF	Human	VDJdb	HomoSapiens
LLLGIGILV		CAYMDSNYQLIW	Human	VDJdb	HomoSapiens
LLLGIGILV		CAVTFWGGGSQGNLIF	Human	VDJdb	HomoSapiens
LLLGIGILV		CAVSDGPAPRNNNARLMF	Human	VDJdb	HomoSapiens
LLLGIGILV		CAPHYTGNQFYF	Human	VDJdb	HomoSapiens
LLLGIGILV		CIVRVLGNQFYF	Human	VDJdb	HomoSapiens
LLLGIGILV		CAMQISNFGNEKLTF	Human	VDJdb	HomoSapiens
LLLGIGILV		CAVRETSYDKVIF	Human	VDJdb	HomoSapiens
LLLGIGILV		CAVTSGGYNKLIF	Human	VDJdb	HomoSapiens
LLLGIGILV		CVVNDFRGNTPLVF	Human	VDJdb	HomoSapiens
LLLGIGILV		CAMRVDTGFQKLVF	Human	VDJdb	HomoSapiens
LLLGIGILV		CAMREGPPMGDSSYKLIF	Human	VDJdb	HomoSapiens
LLLGIGILV		CAVTQAGTALIF	Human	VDJdb	HomoSapiens
LLLGIGILV		CAHVGNMDTGRRALTF	Human	VDJdb	HomoSapiens
LLLGIGILV		CALSERRSSGSARQLTF	Human	VDJdb	HomoSapiens
LLLGIGILV		CAENSRANFGNEKLTF	Human	VDJdb	HomoSapiens
LLLGIGILV		CAVNMGTNAGKSTF	Human	VDJdb	HomoSapiens
LLLGIGILV		CAVSGTGNQFYF	Human	VDJdb	HomoSapiens
LLLGIGILV		CAVNAGNMLTF	Human	VDJdb	HomoSapiens
LLLGIGILV		CAVNEDF	Human	VDJdb	HomoSapiens
LLLGIGILV		CAVAAISDGQKLLF	Human	VDJdb	HomoSapiens
LLLGIGILV		CAMREGPSGTYKYIF	Human	VDJdb	HomoSapiens
LLLGIGILV		CAVQAGTGANNLFF	Human	VDJdb	HomoSapiens
LLLGIGILV		CATEGASGYSTLTF	Human	VDJdb	HomoSapiens
LLLGIGILV		CAAPQGGKLIF	Human	VDJdb	HomoSapiens
LLLGIGILV		CAVGGGKLIF	Human	VDJdb	HomoSapiens
LLLGIGILV		CAVQKLVF	Human	VDJdb	HomoSapiens
LLLGIGILV		CAVPTGGFKTIF	Human	VDJdb	HomoSapiens
LLLGIGILV		CAVNAQGGTASKLTF	Human	VDJdb	HomoSapiens
LLLGIGILV		CASPRGGADGLTF	Human	VDJdb	HomoSapiens
LLLGIGILV		CASTLGGYNKLIF	Human	VDJdb	HomoSapiens
LLLGIGILV		CAVNQGGKLIF	Human	VDJdb	HomoSapiens
LLLGIGILV		CAVASYGQNFVF	Human	VDJdb	HomoSapiens
LLLGIGILV		CAVSPWGQNFVF	Human	VDJdb	HomoSapiens
LLLGIGILV		CAPDRIIF	Human	VDJdb	HomoSapiens
LLLGIGILV		CAVSAAYSGGGADGLTF	Human	VDJdb	HomoSapiens
LLLGIGILV		CAGGNAGGTSYGKLTF	Human	VDJdb	HomoSapiens
LLLGIGILV		CILRPYSGGGADGLTF	Human	VDJdb	HomoSapiens
LLLGIGILV		CAVSLSNFGNEKLTF	Human	VDJdb	HomoSapiens
LLLGIGILV		CVVTLGGYNKLIF	Human	VDJdb	HomoSapiens
LLLGIGILV		CAVSGNAGGTSYGKLTF	Human	VDJdb	HomoSapiens
LLLGIGILV		CAVSDQARGSTLGRLYF	Human	VDJdb	HomoSapiens
LLLGIGILV	CASSQGQLNTGELFF		Human	VDJdb	HomoSapiens
LLLGIGILV	CASSVGRFVGPYEKLFF		Human	VDJdb	HomoSapiens
LLLGIGILV	CATRREVGYGYTF		Human	VDJdb	HomoSapiens
LLLGIGILV	CSARQGLGTEAFF		Human	VDJdb	HomoSapiens
LLLGIGILV	CASSFQGVFTEAFF		Human	VDJdb	HomoSapiens
LLLGIGILV	CASSQEAQGLGEKLFF		Human	VDJdb	HomoSapiens
LLLGIGILV	CASSQGPLITEAFF		Human	VDJdb	HomoSapiens
LLLGIGILV	CASSLALGTEAFF		Human	VDJdb	HomoSapiens
LLLGIGILV	VQGVPGPGVNEQFF		Human	VDJdb	HomoSapiens
LLLGIGILV	CASTMGALGTGELFF		Human	VDJdb	HomoSapiens
LLLGIGILV	CASSFQGVGQPQHF		Human	VDJdb	HomoSapiens
LLLGIGILV	CASSSLSTGGTYEQYF		Human	VDJdb	HomoSapiens
LLLGIGILV	CASRNPLPTGHRGEAFF		Human	VDJdb	HomoSapiens
LLLGIGILV	CASNPSPGNTGELFF		Human	VDJdb	HomoSapiens
LLLGIGILV	CASSQQGAGQPQHF		Human	VDJdb	HomoSapiens
LLLGIGILV	CASSLGGLGNTIYF		Human	VDJdb	HomoSapiens
LLLGIGILV	CASSRGANQPQHF		Human	VDJdb	HomoSapiens
LLLGIGILV	CASSFVPGPQETQYF		Human	VDJdb	HomoSapiens
LLLGIGILV	CASSPPGTKSNEQFF		Human	VDJdb	HomoSapiens
LLLGIGILV	CSATGQGAPNEQFF		Human	VDJdb	HomoSapiens
LLLGIGILV	CASSPTREVGHGQFF		Human	VDJdb	HomoSapiens
LLLGIGILV	CASSLGALYGTEAFF		Human	VDJdb	HomoSapiens
LLLGIGILV	CASSSGLGQPQHF		Human	VDJdb	HomoSapiens
LLLGIGILV	CASCNQGVGQPQHF		Human	VDJdb	HomoSapiens
LLLGIGILV	CASSPGMEQYF		Human	VDJdb	HomoSapiens
LLLGIGILV	CASSHGEGLAVSYNEQFF		Human	VDJdb	HomoSapiens
LLLGIGILV	CATSRDLSGRPDTEAFF		Human	VDJdb	HomoSapiens
LLLGIGILV	CASSRTGSEAFF		Human	VDJdb	HomoSapiens
LLLGIGILV	CASSQDLMGRTSTDTQYF		Human	VDJdb	HomoSapiens
LLLGIGILV	CASSSHSLTMNTEAFF		Human	VDJdb	HomoSapiens
LLLGIGILV	CASEDFRDAPNTGELFF		Human	VDJdb	HomoSapiens
LLLGIGILV	CSADRTPGQGVHEQYF		Human	VDJdb	HomoSapiens
LLLGIGILV	CASTFSLEKLFF		Human	VDJdb	HomoSapiens
LLLGIGILV	CASSLAVGVVAEQFF		Human	VDJdb	HomoSapiens
LLLGIGILV	CSAGQGVGQPQHF		Human	VDJdb	HomoSapiens
LLLGIGILV	CASSFPINRLVADTQYF		Human	VDJdb	HomoSapiens
LLLGIGILV	CASTPGGLGQPQHF		Human	VDJdb	HomoSapiens
LLLGIGILV	CASTVSTGAYEQYF		Human	VDJdb	HomoSapiens
LLLGIGILV	CSATGVGYNEQFF		Human	VDJdb	HomoSapiens
LLLGIGILV	CSAREFGLDSYNEQFF		Human	VDJdb	HomoSapiens
LLLGIGILV	CASSETGVGQPQHF		Human	VDJdb	HomoSapiens
LLLGIGILV	CSARGLAGVNEQFF		Human	VDJdb	HomoSapiens
LLLGIGILV	CASSPGLGPGAFF		Human	VDJdb	HomoSapiens
LLLGIGILV	CASSLGVGSPAFF		Human	VDJdb	HomoSapiens
LLLGIGILV	CASSSDWDTEAFF		Human	VDJdb	HomoSapiens
LLLGIGILV	CASSEGADTGELFF		Human	VDJdb	HomoSapiens
LLLGIGILV	CASSQGVLAGPGYKEQYF		Human	VDJdb	HomoSapiens
LLLGIGILV	CASSLVGQGAANYGYTF		Human	VDJdb	HomoSapiens
LLLGIGILV	CSARPRDRGINEQFF		Human	VDJdb	HomoSapiens
LLLGIGILV	CASSELGTSNEQYF		Human	VDJdb	HomoSapiens
LLLGIGILV	CASSQEGLGNEQFF		Human	VDJdb	HomoSapiens
LLLGIGILV	CASSSGYGQPQHF		Human	VDJdb	HomoSapiens
LLLGIGILV	CASSWTGNEQFF		Human	VDJdb	HomoSapiens
LLLGIGILV	CASSLFGYPRAPNTEAFF		Human	VDJdb	HomoSapiens
LLLGIGILV	CASSPQGPGTGELFF		Human	VDJdb	HomoSapiens
LLLGIGILV	CSASGTGGVETQYF		Human	VDJdb	HomoSapiens
LLLGIGILV	CASSAGGMGYGYTF		Human	VDJdb	HomoSapiens
LLLGIGILV	CASSESGSGRAETGELFF		Human	VDJdb	HomoSapiens
LLLGIGILV	CATSRDRTGGNEQFF		Human	VDJdb	HomoSapiens
LLLGIGILV	CAAGGGAYTGELFF		Human	VDJdb	HomoSapiens
LLLGIGILV	CATGQTYEQYF		Human	VDJdb	HomoSapiens
LLLGIGILV	CASSYLVGRGAIAHYGYTF		Human	VDJdb	HomoSapiens
LLLGIGILV	CASSSPVQTSGLHEQFF		Human	VDJdb	HomoSapiens
LLLGIGILV	CATSEAPVTSTDTQYF		Human	VDJdb	HomoSapiens
LLLGIGILV	CASSRLAGGLRHEQFF		Human	VDJdb	HomoSapiens
LLLGIGILV	CASSITSGSLNEQYF		Human	VDJdb	HomoSapiens
LLLGIGILV	CASSFWDTWTETQYF		Human	VDJdb	HomoSapiens
LLLGIGILV	CASSPAALEETQYF		Human	VDJdb	HomoSapiens
LLLGIGILV	CSASLTGVGQPQHF		Human	VDJdb	HomoSapiens
LLLGIGILV	CASSYGLNQPQHF		Human	VDJdb	HomoSapiens
LLLGIGILV	CASSLGSYGYTF		Human	VDJdb	HomoSapiens
LLLGIGILV	CATDGQSGSGSDEQFF		Human	VDJdb	HomoSapiens
LLLGIGILV	CATSSPGTSGTGELFF		Human	VDJdb	HomoSapiens
LLLGIGILV	CASSPGTSGRIDEQFF		Human	VDJdb	HomoSapiens
LLLGIGILV	CASSQDGHGSSYNEQFF		Human	VDJdb	HomoSapiens
LLLGIGILV	CSARDLPVLSGRYEQFF		Human	VDJdb	HomoSapiens
LLLGIGILV	CASSFRGAGDQPQHF		Human	VDJdb	HomoSapiens
LLLGIGILV	CASSIEAGGTDTQYF		Human	VDJdb	HomoSapiens
LLLGIGILV	CSARKSASVRETQYF		Human	VDJdb	HomoSapiens
LLLGIGILV	CASSDPVRGLEQYF		Human	VDJdb	HomoSapiens
LLLGIGILV	CASSQTQGNEQFF		Human	VDJdb	HomoSapiens
LLLGIGILV	CSVVLAGGPDTDTQYF		Human	VDJdb	HomoSapiens
LLLGIGILV	CASSLSALAADTQYF		Human	VDJdb	HomoSapiens
LLLGIGILV	CASSYGEISGQPQHF		Human	VDJdb	HomoSapiens
LLLGIGILV	CASSSPEAGIGELFF		Human	VDJdb	HomoSapiens
LLLGIGILV	CASSSQGGNYGYTF		Human	VDJdb	HomoSapiens
LLLGIGILV	CASSQDLLGNEQFF		Human	VDJdb	HomoSapiens
LLLGIGILV	CASSTGQGQEQYF		Human	VDJdb	HomoSapiens
LLLGIGILV	CASSRPVGLGNEQFF		Human	VDJdb	HomoSapiens
LLLGIGILV	CASSQSGQGNEKLFF		Human	VDJdb	HomoSapiens
LLLGIGILV	CASSPGTTNTEAFF		Human	VDJdb	HomoSapiens
LLLGIGILV	CSAELGMGQPQHF		Human	VDJdb	HomoSapiens
LLLGIGILV	CASSLNVGGEDTQYF		Human	VDJdb	HomoSapiens
LLLGIGILV	CASSQGPASGGELFF		Human	VDJdb	HomoSapiens
LLLGIGILV	CASSEAGVGTEAFF		Human	VDJdb	HomoSapiens
LLLGIGILV	CASSLGVLGQPQHF		Human	VDJdb	HomoSapiens
LLLGIGILV	CASTTGLGQPQHF		Human	VDJdb	HomoSapiens
LLLGIGILV	CASSQRGNEQFF		Human	VDJdb	HomoSapiens
LLLGIGILV	CASSSAAPVSMNTEAFF		Human	VDJdb	HomoSapiens
LLLGIGILV	CASSPETRGSGDYEQYF		Human	VDJdb	HomoSapiens
LLLGIGILV	CASSQGAVGLDDYGYTF		Human	VDJdb	HomoSapiens
LLLGIGILV	CSARDGLAGGVGELFF		Human	VDJdb	HomoSapiens
LLLGIGILV	CASSDSSGSTDTQYF		Human	VDJdb	HomoSapiens
LLLGIGILV	CSARAGTSGIGEQYF		Human	VDJdb	HomoSapiens
LLLGIGILV	CAWSPTGMGTEAFF		Human	VDJdb	HomoSapiens
LLLGIGILV	CSADDRTSGNTIYF		Human	VDJdb	HomoSapiens
LLLGIGILV	CASGPGYGNTIYF		Human	VDJdb	HomoSapiens
VLEETSVML	CASSLGNYEQYF		Viral	VDJdb	CMV
VLEETSVML	CASSLSTGGALGTIYF		Viral	VDJdb	CMV
VLEETSVML	CASSWDSQSSGNSIYF		Viral	VDJdb	CMV
VLEETSVML	CSVSEGASEQYF		Viral	VDJdb	CMV
ILKEPVHGV	CSARQYRTDMNTEAFF		Viral	VDJdb	HIV
ILKEPVHGV	CSVEVGAGETQYF		Viral	VDJdb	HIV
ILKEPVHGV	CSVEDLGNEQFF		Viral	VDJdb	HIV
ILKEPVHGV	CSAETSDSYEQYF		Viral	VDJdb	HIV
ILKEPVHGV	CASSYEWGGLPKNIQYF		Viral	VDJdb	HIV
ILKEPVHGV	CASRLVGIGNSPLHF		Viral	VDJdb	HIV
ILKEPVHGV	CAISEDGGETQYF		Viral	VDJdb	HIV
ILKEPVHGV	CAISGDGGETQYF		Viral	VDJdb	HIV
ILKEPVHGV	CTISEWGGETQYF		Viral	VDJdb	HIV
ILKEPVHGV	CASSFGGDEQHF		Viral	VDJdb	HIV
ILKEPVHGV	CASSLGGDTQYF		Viral	VDJdb	HIV
ILKEPVHGV	CASSLGGDEQYF		Viral	VDJdb	HIV
ILKEPVHGV	CASSFGGDTQYF		Viral	VDJdb	HIV
ILKEPVHGV	CASSLRDEQYF		Viral	VDJdb	HIV
ILKEPVHGV	CSVEDSGNEQFF		Viral	VDJdb	HIV
ILKEPVHGV	CSVEDRANEQYF		Viral	VDJdb	HIV
ILKEPVHGV	CSVRAPPMTSPTDEQYF		Viral	VDJdb	HIV
ILKEPVHGV	CASSLDGGETQYF		Viral	VDJdb	HIV
ILKEPVHGV	CASSQDGGETQYF		Viral	VDJdb	HIV
YLQPRTFLL	CASSPSMSTGELFF		Viral	VDJdb	SARS-CoV-2
YLQPRTFLL	CSARDHVGQNTGELFF		Viral	VDJdb	SARS-CoV-2
YLQPRTFLL	CASSFGISGELFF		Viral	VDJdb	SARS-CoV-2
YLQPRTFLL	CATSPDPNTGELFF		Viral	VDJdb	SARS-CoV-2
YLQPRTFLL	CATQDANTGELFF		Viral	VDJdb	SARS-CoV-2
YLQPRTFLL	CSVTPDMNTGELFF		Viral	VDJdb	SARS-CoV-2
YLQPRTFLL	CASSPRQGKDNEQFF		Viral	VDJdb	SARS-CoV-2
YLQPRTFLL	CASSPGLTDTQYF		Viral	VDJdb	SARS-CoV-2
YLQPRTFLL	CASSPEVEAFF		Viral	VDJdb	SARS-CoV-2
YLQPRTFLL	CASSLGYEQYF		Viral	VDJdb	SARS-CoV-2
YLQPRTFLL	CASSDLNTGELFF		Viral	VDJdb	SARS-CoV-2
YLQPRTFLL	CSVDLGHPEAFF		Viral	VDJdb	SARS-CoV-2
YLQPRTFLL	CATLDRNTGELFF		Viral	VDJdb	SARS-CoV-2
YLQPRTFLL	CATSDLNTGELFF		Viral	VDJdb	SARS-CoV-2
YLQPRTFLL	CASSSDIEQYF		Viral	VDJdb	SARS-CoV-2
YLQPRTFLL	CASSQGASGFQETQYF		Viral	VDJdb	SARS-CoV-2
YLQPRTFLL	CASSPLGGGNTGELFF		Viral	VDJdb	SARS-CoV-2
YLQPRTFLL	CASSDPRDSSTDTQYF		Viral	VDJdb	SARS-CoV-2
YLQPRTFLL	CASSSDIEAFF		Viral	VDJdb	SARS-CoV-2
YLQPRTFLL	CASSQDRNTGELFF		Viral	VDJdb	SARS-CoV-2
YLQPRTFLL	CASSLSGTEQFF		Viral	VDJdb	SARS-CoV-2
YLQPRTFLL	CATSDLAGTSTDTQYF		Viral	VDJdb	SARS-CoV-2
YLQPRTFLL	CATQVVNTGELFF		Viral	VDJdb	SARS-CoV-2
YLQPRTFLL	CASSSDRDQPQHF		Viral	VDJdb	SARS-CoV-2
YLQPRTFLL	CASTSRQVHEKLFF		Viral	VDJdb	SARS-CoV-2
YLQPRTFLL	CSAKDRGSQETQYF		Viral	VDJdb	SARS-CoV-2
YLQPRTFLL	CASSSNYEQYF		Viral	VDJdb	SARS-CoV-2
YLQPRTFLL	CASSVGGYTEAFF		Viral	VDJdb	SARS-CoV-2
YLQPRTFLL	CAITPGTSGGEQFF		Viral	VDJdb	SARS-CoV-2
YLQPRTFLL	CASSPDIGLFF		Viral	VDJdb	SARS-CoV-2
YLQPRTFLL		CVVNLNTDKLIF	Viral	VDJdb	SARS-CoV-2
YLQPRTFLL		CVVNSGNDMRF	Viral	VDJdb	SARS-CoV-2
YLQPRTFLL		CVVNKEDKIIF	Viral	VDJdb	SARS-CoV-2
YLQPRTFLL		CVVNRDTDKLIF	Viral	VDJdb	SARS-CoV-2
YLQPRTFLL		CVVNAPEGNTPLVF	Viral	VDJdb	SARS-CoV-2
YLQPRTFLL		CVVNRDNDMRF	Viral	VDJdb	SARS-CoV-2
YLQPRTFLL		CALSGVIKAAGNKLTF	Viral	VDJdb	SARS-CoV-2
YLQPRTFLL		CAFLNNAGNMLTF	Viral	VDJdb	SARS-CoV-2
YLQPRTFLL		CAVGAYSGAGSYQLTF	Viral	VDJdb	SARS-CoV-2
YLQPRTFLL		CAASGPRDDKIIF	Viral	VDJdb	SARS-CoV-2
YLQPRTFLL		CVVNSGKGGGNKLTF	Viral	VDJdb	SARS-CoV-2
YLQPRTFLL	CASGTANTGELFF		Viral	VDJdb	SARS-CoV-2
YLQPRTFLL	CASSDMNTGELFF		Viral	VDJdb	SARS-CoV-2
YLQPRTFLL	CASGGTNTGELFF		Viral	VDJdb	SARS-CoV-2
YLQPRTFLL	CAIFSSGLDEQFF		Viral	VDJdb	SARS-CoV-2
YLQPRTFLL	CASGTLNTGELFF		Viral	VDJdb	SARS-CoV-2
YLQPRTFLL	CSARDRGATNTGELFF		Viral	VDJdb	SARS-CoV-2
YLQPRTFLL	CASSFGEGALGAEAFF		Viral	VDJdb	SARS-CoV-2
YLQPRTFLL	CAREASGAGELFF		Viral	VDJdb	SARS-CoV-2
YLQPRTFLL	CADQDLNTGELFF		Viral	VDJdb	SARS-CoV-2
YLQPRTFLL	CASSHGVGQGPYEQYF		Viral	VDJdb	SARS-CoV-2
YLQPRTFLL	CARGQENTGELFF		Viral	VDJdb	SARS-CoV-2
YLQPRTFLL	CASSPSGTSTGELFF		Viral	VDJdb	SARS-CoV-2
YLQPRTFLL	CATQGLNTGELFF		Viral	VDJdb	SARS-CoV-2
YLQPRTFLL	CSVARLAGASPYNEQFF		Viral	VDJdb	SARS-CoV-2
YLQPRTFLL		CALSEENYGQNFVF	Viral	VDJdb	SARS-CoV-2
YLQPRTFLL		CAVESGGSNYKLTF	Viral	VDJdb	SARS-CoV-2
YLQPRTFLL		CAPQFPPNYGGSQGNLIF	Viral	VDJdb	SARS-CoV-2
YLQPRTFLL		CATDAENQGAQKLVF	Viral	VDJdb	SARS-CoV-2
YLQPRTFLL		CILRDYSGGGADGLTF	Viral	VDJdb	SARS-CoV-2
YLQPRTFLL		CILSGTDSWGKLQF	Viral	VDJdb	SARS-CoV-2
YLQPRTFLL		CALSEAVGFSGGYQKVTF	Viral	VDJdb	SARS-CoV-2
YLQPRTFLL		CAYSSGYALNF	Viral	VDJdb	SARS-CoV-2
YLQPRTFLL	CASSLWTGSEAFF		Viral	VDJdb	SARS-CoV-2
YLQPRTFLL	CASSYQQGPEAFF		Viral	VDJdb	SARS-CoV-2
YLQPRTFLL	CASSPDPRADTQYF		Viral	VDJdb	SARS-CoV-2
YLQPRTFLL	CASSLGQSYEQYF		Viral	VDJdb	SARS-CoV-2
YLQPRTFLL	CASSQDRGGYTEAFF		Viral	VDJdb	SARS-CoV-2
YLQPRTFLL	CSARDGGMGAFGYTF		Viral	VDJdb	SARS-CoV-2
YLQPRTFLL	CASSLIRGAAFF		Viral	VDJdb	SARS-CoV-2
YLQPRTFLL		CVVNRNNDMRF	Viral	VDJdb	SARS-CoV-2
YLQPRTFLL		CVVNEDDKLIF	Viral	VDJdb	SARS-CoV-2
YLQPRTFLL		CVVNSPAGNMLTF	Viral	VDJdb	SARS-CoV-2
YLQPRTFLL		CVVNKEDRLMF	Viral	VDJdb	SARS-CoV-2
YLQPRTFLL		CVVNEEDDMRF	Viral	VDJdb	SARS-CoV-2
YLQPRTFLL		CVVNNNNDMRF	Viral	VDJdb	SARS-CoV-2
YLQPRTFLL		CVVNNPGTYKYIF	Viral	VDJdb	SARS-CoV-2
YLQPRTFLL		CAVIGGTGKLIF	Viral	VDJdb	SARS-CoV-2
YLQPRTFLL		CVVNGNNNDMRF	Viral	VDJdb	SARS-CoV-2
YLQPRTFLL		CVVNDADKLIF	Viral	VDJdb	SARS-CoV-2
YLQPRTFLL		CVVNDNTDKLIF	Viral	VDJdb	SARS-CoV-2
YLQPRTFLL		CVVNMNNNDMRF	Viral	VDJdb	SARS-CoV-2
YLQPRTFLL		CVVNMENALIF	Viral	VDJdb	SARS-CoV-2
YLQPRTFLL		CVVNRGDGLTF	Viral	VDJdb	SARS-CoV-2
YLQPRTFLL		CVVNREDDMRF	Viral	VDJdb	SARS-CoV-2
YLQPRTFLL		CVVNKNNDMRF	Viral	VDJdb	SARS-CoV-2
YLQPRTFLL		CVVNEDYKLSF	Viral	VDJdb	SARS-CoV-2
YLQPRTFLL		CVVNEGDKLIF	Viral	VDJdb	SARS-CoV-2
YLQPRTFLL		CVVNVEDKIIF	Viral	VDJdb	SARS-CoV-2
YLQPRTFLL		CVVNDNNDMRF	Viral	VDJdb	SARS-CoV-2
YLQPRTFLL		CVVNKEDDMRF	Viral	VDJdb	SARS-CoV-2
YLQPRTFLL		CALGSRAGNNRKLIW	Viral	VDJdb	SARS-CoV-2
YLQPRTFLL		CVVNRDDKIIF	Viral	VDJdb	SARS-CoV-2
YLQPRTFLL		CAVSGFKTIF	Viral	VDJdb	SARS-CoV-2
YLQPRTFLL		CVVNSPTGNMLTF	Viral	VDJdb	SARS-CoV-2
YLQPRTFLL		CAVGNQGGKLIF	Viral	VDJdb	SARS-CoV-2
YLQPRTFLL		CVVNMLDDMRF	Viral	VDJdb	SARS-CoV-2
YLQPRTFLL		CAGPRGNTGFQKLVF	Viral	VDJdb	SARS-CoV-2
YLQPRTFLL		CAVEDKGANNLFF	Viral	VDJdb	SARS-CoV-2
YLQPRTFLL		CVVNRANDMRF	Viral	VDJdb	SARS-CoV-2
YLQPRTFLL		CVVNRGDDMRF	Viral	VDJdb	SARS-CoV-2
YLQPRTFLL	CAGGDTNTGELFF		Viral	VDJdb	SARS-CoV-2
YLQPRTFLL	CATEDRNTGELFF		Viral	VDJdb	SARS-CoV-2
YLQPRTFLL	CASADMNTGELFF		Viral	VDJdb	SARS-CoV-2
YLQPRTFLL	CASSPDPNTGELFF		Viral	VDJdb	SARS-CoV-2
YLQPRTFLL	CASNEVNTGELFF		Viral	VDJdb	SARS-CoV-2
YLQPRTFLL	CSAFQDRNTGELFF		Viral	VDJdb	SARS-CoV-2
YLQPRTFLL	CAINKDRNTGELFF		Viral	VDJdb	SARS-CoV-2
YLQPRTFLL	CAWSVVGMGETQYF		Viral	VDJdb	SARS-CoV-2
YLQPRTFLL	CASFVNPNTGELFF		Viral	VDJdb	SARS-CoV-2
YLQPRTFLL	CAGQLANTGELFF		Viral	VDJdb	SARS-CoV-2
YLQPRTFLL	CASQTANTGELFF		Viral	VDJdb	SARS-CoV-2
YLQPRTFLL	CASSDLNSGELFF		Viral	VDJdb	SARS-CoV-2
YLQPRTFLL	CATCSDVNTGELFF		Viral	VDJdb	SARS-CoV-2
YLQPRTFLL	CATGQPNTGELFF		Viral	VDJdb	SARS-CoV-2
YLQPRTFLL	CASSFVRASTEAFF		Viral	VDJdb	SARS-CoV-2
YLQPRTFLL	CASSLDRDGNTGELFF		Viral	VDJdb	SARS-CoV-2
YLQPRTFLL	CAWVERNTGELFF		Viral	VDJdb	SARS-CoV-2
YLQPRTFLL	CSARDREQQNTGELFF		Viral	VDJdb	SARS-CoV-2
YLQPRTFLL	CASMKEMNTGELFF		Viral	VDJdb	SARS-CoV-2
YLQPRTFLL	CATCRVNTGELFF		Viral	VDJdb	SARS-CoV-2
YLQPRTFLL	CASSYMNTGELFF		Viral	VDJdb	SARS-CoV-2
YLQPRTFLL	CAAYDSNTGELFF		Viral	VDJdb	SARS-CoV-2
YLQPRTFLL	CASQRVNTGELFF		Viral	VDJdb	SARS-CoV-2
YLQPRTFLL	CSAHRDLNTGELFF		Viral	VDJdb	SARS-CoV-2
YLQPRTFLL	CASRRTSGGPNNEQFF		Viral	VDJdb	SARS-CoV-2
YLQPRTFLL	CAATGNVNTGELFF		Viral	VDJdb	SARS-CoV-2
YLQPRTFLL	CASGDQNTGELFF		Viral	VDJdb	SARS-CoV-2
YLQPRTFLL	CASYLTGFIDEQYF		Viral	VDJdb	SARS-CoV-2
YLQPRTFLL	CASSDVAGRNTGELFF		Viral	VDJdb	SARS-CoV-2
YLQPRTFLL	CSARDRLAENTGELFF		Viral	VDJdb	SARS-CoV-2
YLQPRTFLL	CASSDGDSGEAFF		Viral	VDJdb	SARS-CoV-2
YLQPRTFLL	CAIQDRGSLNTGELFF		Viral	VDJdb	SARS-CoV-2
YLQPRTFLL	CASRGREELNTGELFF		Viral	VDJdb	SARS-CoV-2
YLQPRTFLL	CASSPPAGGNTGELFF		Viral	VDJdb	SARS-CoV-2
YLQPRTFLL	CADGSANTGELFF		Viral	VDJdb	SARS-CoV-2
YLQPRTFLL	CATGPGQGDYGYTF		Viral	VDJdb	SARS-CoV-2
YLQPRTFLL	CASQDANTGELFF		Viral	VDJdb	SARS-CoV-2
YLQPRTFLL	CASSSLNTGELFF		Viral	VDJdb	SARS-CoV-2
YLQPRTFLL	CSVPRDQNTGELFF		Viral	VDJdb	SARS-CoV-2
YLQPRTFLL	CAGLIMNTGELFF		Viral	VDJdb	SARS-CoV-2
YLQPRTFLL	CASSVWDSEQETQYF		Viral	VDJdb	SARS-CoV-2
YLQPRTFLL	CASSLDRNTGELFF		Viral	VDJdb	SARS-CoV-2
YLQPRTFLL	CASTERNTGELFF		Viral	VDJdb	SARS-CoV-2
YLQPRTFLL	CATLRDLNTGELFF		Viral	VDJdb	SARS-CoV-2
YLQPRTFLL	CASSLANTGELFF		Viral	VDJdb	SARS-CoV-2
YLQPRTFLL	CASQRKNTGELFF		Viral	VDJdb	SARS-CoV-2
YLQPRTFLL	CASQDRNTGELFF		Viral	VDJdb	SARS-CoV-2
YLQPRTFLL	CSARWGQMQNTGELFF		Viral	VDJdb	SARS-CoV-2
YLQPRTFLL	CASSLDVEQYF		Viral	VDJdb	SARS-CoV-2
YLQPRTFLL	CASSPDSEQYF		Viral	VDJdb	SARS-CoV-2
YLQPRTFLL	CSARDAAATNTGELFF		Viral	VDJdb	SARS-CoV-2
YLQPRTFLL	CAISPDGNTGELFF		Viral	VDJdb	SARS-CoV-2
YLQPRTFLL	CASSEMNTGELFF		Viral	VDJdb	SARS-CoV-2
YLQPRTFLL	CASSVNRDGGYTF		Viral	VDJdb	SARS-CoV-2
YLQPRTFLL		CAESIGDDKIIF	Viral	VDJdb	SARS-CoV-2
YLQPRTFLL		CVVNDYKLSF	Viral	VDJdb	SARS-CoV-2
YLQPRTFLL		CAWDPGGYQKVTF	Viral	VDJdb	SARS-CoV-2
YLQPRTFLL		CAANGNAGNMLTF	Viral	VDJdb	SARS-CoV-2
YLQPRTFLL		CALIFYGQNFVF	Viral	VDJdb	SARS-CoV-2
YLQPRTFLL		CVVNGDSSYKLIF	Viral	VDJdb	SARS-CoV-2
YLQPRTFLL		CAGKRTNTGNQFYF	Viral	VDJdb	SARS-CoV-2
YLQPRTFLL		CVVNKPQAGTALIF	Viral	VDJdb	SARS-CoV-2
YLQPRTFLL		CAVHFRDNYGQNFVF	Viral	VDJdb	SARS-CoV-2
YLQPRTFLL	CASSPMMDEQFF		Viral	VDJdb	SARS-CoV-2
YLQPRTFLL	CATSRPATEAFF		Viral	VDJdb	SARS-CoV-2
YLQPRTFLL	CATSPGQGTYGYTF		Viral	VDJdb	SARS-CoV-2
YLQPRTFLL	CASSEWDGYEQYF		Viral	VDJdb	SARS-CoV-2
YLQPRTFLL	CASSASLSPDMAYTGELFF		Viral	VDJdb	SARS-CoV-2
YLQPRTFLL	CASSELAGGNTGELFF		Viral	VDJdb	SARS-CoV-2
YLQPRTFLL	CASLFGGHEQFF		Viral	VDJdb	SARS-CoV-2
YLQPRTFLL	CASSSRIYGELFF		Viral	VDJdb	SARS-CoV-2
YLQPRTFLL		CVVNIEDRLMF	Viral	VDJdb	SARS-CoV-2
YLQPRTFLL		CACLGTSYGKLTF	Viral	VDJdb	SARS-CoV-2
YLQPRTFLL		CAYPDYGMTF	Viral	VDJdb	SARS-CoV-2
YLQPRTFLL		CAYRSAPGGGGADGLTF	Viral	VDJdb	SARS-CoV-2
YLQPRTFLL		CAASMGDKIIF	Viral	VDJdb	SARS-CoV-2
YLQPRTFLL		CAFKGPSGTYKYIF	Viral	VDJdb	SARS-CoV-2
YLQPRTFLL	CANPDRNTGELFF		Viral	VDJdb	SARS-CoV-2
YLQPRTFLL	CASRHMGTGFYNEQFF		Viral	VDJdb	SARS-CoV-2
YLQPRTFLL		CVVNINTDKLIF	Viral	VDJdb	SARS-CoV-2
YLQPRTFLL	CASSSANSGELFF		Viral	VDJdb	SARS-CoV-2
YLQPRTFLL	CATTELDTGELFF		Viral	VDJdb	SARS-CoV-2
YLQPRTFLL	CASRGLAEMNTGELFF		Viral	VDJdb	SARS-CoV-2
YLQPRTFLL	CSVKNGTRWTQYF		Viral	VDJdb	SARS-CoV-2
YLQPRTFLL	CASSPPAWSGEQYF		Viral	VDJdb	SARS-CoV-2
YLQPRTFLL	CAWQTLNTGELFF		Viral	VDJdb	SARS-CoV-2
RLQSLQTYV	CASSSSVNEQFF		Viral	VDJdb	SARS-CoV-2
RLQSLQTYV	CASSPRDREESEQYF		Viral	VDJdb	SARS-CoV-2
RLQSLQTYV	CASSLSSTGDGYTF		Viral	VDJdb	SARS-CoV-2
RLQSLQTYV	CATSVQGQTGELFF		Viral	VDJdb	SARS-CoV-2
RLQSLQTYV	CASSLAQGTYNEQFF		Viral	VDJdb	SARS-CoV-2
RLQSLQTYV	CSARVAGGPGEQYF		Viral	VDJdb	SARS-CoV-2
RLQSLQTYV	CASSPLPGTGPGNEQFF		Viral	VDJdb	SARS-CoV-2
RLQSLQTYV	CASSLRSGRVQETQYF		Viral	VDJdb	SARS-CoV-2
RLQSLQTYV	CASTRGESYEQYF		Viral	VDJdb	SARS-CoV-2
RLQSLQTYV	CASKGEGLGEQYF		Viral	VDJdb	SARS-CoV-2
RLQSLQTYV	CASSTLAGSTDTQYF		Viral	VDJdb	SARS-CoV-2
RLQSLQTYV	CASSSGQGNNSPLHF		Viral	VDJdb	SARS-CoV-2
RLQSLQTYV	CASSPLPGT		Viral	VDJdb	SARS-CoV-2
RLQSLQTYV	CASSIDERAQPQHF		Viral	VDJdb	SARS-CoV-2
RLQSLQTYV	CASSGENTEAFF		Viral	VDJdb	SARS-CoV-2
RLQSLQTYV	CASSEAKSDAYEQYF		Viral	VDJdb	SARS-CoV-2
RLQSLQTYV	CASSPPGPSLNEQFF		Viral	VDJdb	SARS-CoV-2
RLQSLQTYV	CASSPSGDIQYF		Viral	VDJdb	SARS-CoV-2
RLQSLQTYV	CASSFPGKHGYTF		Viral	VDJdb	SARS-CoV-2
RLQSLQTYV	CASSFPDTHEQYF		Viral	VDJdb	SARS-CoV-2
RLQSLQTYV	CASSSPGQEAEQYF		Viral	VDJdb	SARS-CoV-2
RLQSLQTYV	CASSTTGEANEKLFF		Viral	VDJdb	SARS-CoV-2
RLQSLQTYV	CASSPRGQGGTGELFF		Viral	VDJdb	SARS-CoV-2
RLQSLQTYV	CASSLENRPTYEQYF		Viral	VDJdb	SARS-CoV-2
RLQSLQTYV	CASSNSGSRIDGYTF		Viral	VDJdb	SARS-CoV-2
RLQSLQTYV	CASSQAVGGTNTDTQYF		Viral	VDJdb	SARS-CoV-2
RLQSLQTYV	CSASEGRNTEAFF		Viral	VDJdb	SARS-CoV-2
RLQSLQTYV	CASSPMMDEQFF		Viral	VDJdb	SARS-CoV-2
RLQSLQTYV	CATSRPATEAFF		Viral	VDJdb	SARS-CoV-2
RLQSLQTYV		CPTLGGSNYKLTF	Viral	VDJdb	SARS-CoV-2
RLQSLQTYV		CATDEEAGTALIF	Viral	VDJdb	SARS-CoV-2
RLQSLQTYV		CALSEGYNDYKLSF	Viral	VDJdb	SARS-CoV-2
RLQSLQTYV		CATASNQAGTALIF	Viral	VDJdb	SARS-CoV-2
RLQSLQTYV	CASSGEGGHSNQPQHF		Viral	VDJdb	SARS-CoV-2
RLQSLQTYV	CAFLGGSGANVLTF		Viral	VDJdb	SARS-CoV-2
RLQSLQTYV	CASSHVSPNTGELFF		Viral	VDJdb	SARS-CoV-2
RLQSLQTYV	CASSLMGSNGELFF		Viral	VDJdb	SARS-CoV-2
RLQSLQTYV	CANPDRNTGELFF		Viral	VDJdb	SARS-CoV-2
RLQSLQTYV		CAINSGYSTLTF	Viral	VDJdb	SARS-CoV-2
RLQSLQTYV		CALSGGYNTDKLIF	Viral	VDJdb	SARS-CoV-2
RLQSLQTYV		CGADWKTSYDKVIF	Viral	VDJdb	SARS-CoV-2
RLQSLQTYV		CAVSLGYSTLTF	Viral	VDJdb	SARS-CoV-2
RLQSLQTYV		CAPPALNNAGNMLTF	Viral	VDJdb	SARS-CoV-2
RLQSLQTYV		CASPGNMLTF	Viral	VDJdb	SARS-CoV-2
RLQSLQTYV		CAESIGDDKIIF	Viral	VDJdb	SARS-CoV-2
RLQSLQTYV		CAPLRNQGGKLIF	Viral	VDJdb	SARS-CoV-2
RLQSLQTYV		CAMREVEYDYKLSF	Viral	VDJdb	SARS-CoV-2
RLQSLQTYV		CAVEYSSASKIIF	Viral	VDJdb	SARS-CoV-2
RLQSLQTYV		CATEQTSGSRLTF	Viral	VDJdb	SARS-CoV-2
RLQSLQTYV		CVVNDYKLSF	Viral	VDJdb	SARS-CoV-2
RLQSLQTYV	CASSLLDRNTEAFF		Viral	VDJdb	SARS-CoV-2
RLQSLQTYV	CASSIVEGASYEQYF		Viral	VDJdb	SARS-CoV-2
RLQSLQTYV	CASMGEGAKNIQYF		Viral	VDJdb	SARS-CoV-2
RLQSLQTYV	CASSQGQGGTNEKLFF		Viral	VDJdb	SARS-CoV-2
RLQSLQTYV	CASSWINQPQHF		Viral	VDJdb	SARS-CoV-2
RLQSLQTYV	CAISVGREGSGANVLTF		Viral	VDJdb	SARS-CoV-2
RLQSLQTYV	CASSPGSRVEQFF		Viral	VDJdb	SARS-CoV-2
RLQSLQTYV	CASSPRTQAKNIQYF		Viral	VDJdb	SARS-CoV-2
RLQSLQTYV	CASSFGGGPTYEQYF		Viral	VDJdb	SARS-CoV-2
RLQSLQTYV	CASSSNRDRPYEQYF		Viral	VDJdb	SARS-CoV-2
RLQSLQTYV	CASSMEGGETQYF		Viral	VDJdb	SARS-CoV-2
RLQSLQTYV	CASSSANSGELFF		Viral	VDJdb	SARS-CoV-2
RLQSLQTYV	CASSSLSGGAGNTIYF		Viral	VDJdb	SARS-CoV-2
RLQSLQTYV	CASTPTGTSGTGELFF		Viral	VDJdb	SARS-CoV-2
RLQSLQTYV	CASRDLGQVNTGELFF		Viral	VDJdb	SARS-CoV-2
RLQSLQTYV		CALVDSNYQLIW	Viral	VDJdb	SARS-CoV-2
RLQSLQTYV		CAYSDQGAQKLVF	Viral	VDJdb	SARS-CoV-2
RLQSLQTYV		CAFDPLYNDMRF	Viral	VDJdb	SARS-CoV-2
RLQSLQTYV		CAYSELWVRF	Viral	VDJdb	SARS-CoV-2
RLQSLQTYV		CAYSENNNDMRF	Viral	VDJdb	SARS-CoV-2
RLQSLQTYV		CAVYVDNMLTF	Viral	VDJdb	SARS-CoV-2
RLQSLQTYV		CAVSDLDNNDMRF	Viral	VDJdb	SARS-CoV-2
RLQSLQTYV		CVVNIEDRLMF	Viral	VDJdb	SARS-CoV-2
RLQSLQTYV	CAIWDFGGSTDTQYF		Viral	VDJdb	SARS-CoV-2
RLQSLQTYV	CASSRDGSYEQYF		Viral	VDJdb	SARS-CoV-2
RLQSLQTYV	CASSPPGSYNEQFF		Viral	VDJdb	SARS-CoV-2
RLQSLQTYV	CASSQDRVGDTGELFF		Viral	VDJdb	SARS-CoV-2
RLQSLQTYV	CASSWGGAYEQYF		Viral	VDJdb	SARS-CoV-2
MLAKALRKV	CASSSAHYGYTF	CAGPIGTSYDKVIF	Viral	VDJdb	SARS-CoV-2
MLAKALRKV	CASSPDDRESSYNEQFF	CAASDDNYGQNFVF	Viral	VDJdb	SARS-CoV-2
MLAKALRKV	CASSPDDRESSYNEQFF	CAGLNQGAQKLVF	Viral	VDJdb	SARS-CoV-2
TLNAWVKVV	CASSEEGAWNTGELFF		Viral	VDJdb	HIV
TLNAWVKVV	CASSHTSGGLKDTQYF		Viral	VDJdb	HIV
KINAWIKVV	CASSPRGDWEEKAGELFF		Viral	VDJdb	HIV
KINAWIKVV	CASSEEGAWNTGELFF		Viral	VDJdb	HIV
KINAWIKVV	CSVEDPDRGYEQYF		Viral	VDJdb	HIV
TLNAWVKVV	CASSRRGDGFQPQH		Viral	VDJdb	HIV
TLNAWVKVV	CASRDFYNEQFF		Viral	VDJdb	HIV
TLNAWVKVV	CSAFSSGTGGVTGELFF		Viral	VDJdb	HIV
TLNAWVKVV	CASSQDPSPSTDTQYF		Viral	VDJdb	HIV
TLNAWVKVV	CASSLWGLAPDNEQFF		Viral	VDJdb	HIV
TLNAWVKVV	CASSLWGGPMETQYF		Viral	VDJdb	HIV
KINAWIKVV	CSAFSSGTGGVTGELFF		Viral	VDJdb	HIV
KINAWIKVV	CASSLVPQGEEQYF		Viral	VDJdb	HIV
KINAWIKVV	CSAFSSGTGGVTGEPF		Viral	VDJdb	HIV
KINAWIKVV	CSAFSSGTEGVTGELFF		Viral	VDJdb	HIV
TLNAWVKVV	CASSLVPQGEEQYF		Viral	VDJdb	HIV
TLNAWVKVV	CASSLVPQGEEPY		Viral	VDJdb	HIV
TLNAWVKVV	CASSYRGQSYEQYF		Viral	VDJdb	HIV
TLNAWVKVV	CSGRDSYTEAFF		Viral	VDJdb	HIV
TLNAWVKVV	CASSEYRGPSSYEQYF		Viral	VDJdb	HIV
TLNAWVKVV	CASSCRGQSYEQYF		Viral	VDJdb	HIV
TLNAWVKVV	CSARDAGGDYGYTF		Viral	VDJdb	HIV
TLNAWVKVV	CASSDTGELFF		Viral	VDJdb	HIV
TLNAWVKVV	CASSQVKIGQGNEKLFF		Viral	VDJdb	HIV
KINAWIKVV	CSASRDSYEQYF		Viral	VDJdb	HIV
VLEETSVML	CASSLDSQSSGNTIYF		Viral	VDJdb	CMV
VLEETSVML	CASSLQRGRTDTQYF		Viral	VDJdb	CMV
IVTDFSVIK	CASREGDINTGELFF		Viral	VDJdb	EBV
IVTDFSVIK	CASSASAGGYYNEQFF		Viral	VDJdb	EBV
IVTDFSVIK	CASSEAAGGFYNEQFF		Viral	VDJdb	EBV
VSFIEFVGW	CASSEGEGQGHYGYTF		Viral	VDJdb	EBV
FLRGRAYGL	CASSIGQAYEQYF		Viral	VDJdb	EBV
IVTDFSVIK	CASSLNGGHYEQYF		Viral	VDJdb	EBV
VSFIEFVGW	CASSMLGGGRDEQFF		Viral	VDJdb	EBV
VSFIEFVGW	CASSPDGELFF		Viral	VDJdb	EBV
VSFIEFVGW	CASSPLGHRDTEAFF		Viral	VDJdb	EBV
FLRGRAYGL	CASSSGQAYEQYF		Viral	VDJdb	EBV
FLRGRAYGL	CASSVGQAYEQYF		Viral	VDJdb	EBV
IVTDFSVIK	CASSWGGGSNYGYTF		Viral	VDJdb	EBV
IVTDFSVIK	CASSWGQGSNYGYTF		Viral	VDJdb	EBV
VSFIEFVGW	CASTGWVTDTQYF		Viral	VDJdb	EBV
IVTDFSVIK	CSARDGLGLAYEQYF		Viral	VDJdb	EBV
VSFIEFVGW	CSARGEGGSYNEQFF		Viral	VDJdb	EBV
VSFIEFVGW	CSARQEGGSYNEQFF		Viral	VDJdb	EBV
FLRGRAYGL	CASSLGQAYEQYF		Viral	VDJdb	EBV
VLEETSVML	CASSPVGGSMAKNIQYF		Viral	VDJdb	CMV
VSFIEFVGW	CASRGMTPPTQYF		Viral	VDJdb	EBV
FLRGRAYGL	CASSAASGTDTQYF		Viral	VDJdb	EBV
IVTDFSVIK	CASSARDRGIGGYTF		Viral	VDJdb	EBV
VSFIEFVGW	CASSARGGADEQFF		Viral	VDJdb	EBV
VSFIEFVGW	CASSDTGGNQPQHF		Viral	VDJdb	EBV
IVTDFSVIK	CASSFGGGSNYGYTF		Viral	VDJdb	EBV
VSFIEFVGW	CASSFLAGGPPADTQYF		Viral	VDJdb	EBV
FLRGRAYGL	CASSFPTSPPITQYF		Viral	VDJdb	EBV
IVTDFSVIK	CASSFRDRGSSGGIKGEKLFF		Viral	VDJdb	EBV
VSFIEFVGW	CASSFTWTSGETTDTQYF		Viral	VDJdb	EBV
IVTDFSVIK	CASSIVGAHTEAFF		Viral	VDJdb	EBV
VSFIEFVGW	CASSLGRGRGNEQFF		Viral	VDJdb	EBV
VSFIEFVGW	CASSLVGGQETQYF		Viral	VDJdb	EBV
FLRGRAYGL	CASSLWGEGLTPEAFF		Viral	VDJdb	EBV
FLRGRAYGL	CASSPGQPGPVRETQYF		Viral	VDJdb	EBV
IVTDFSVIK	CASSPTGLGGGYTF		Viral	VDJdb	EBV
VSFIEFVGW	CASSPTGTSHTGELFF		Viral	VDJdb	EBV
VSFIEFVGW	CASSQDQASEGSETQYF		Viral	VDJdb	EBV
VSFIEFVGW	CASSQGPGQEHYGYTF		Viral	VDJdb	EBV
VSFIEFVGW	CASSQGSGATNEQFF		Viral	VDJdb	EBV
VSFIEFVGW	CASSQGSGATNGQFF		Viral	VDJdb	EBV
FLRGRAYGL	CASSRFFPGQGDHAKNIQYF		Viral	VDJdb	EBV
VSFIEFVGW	CASSRRSQGLNTEAFF		Viral	VDJdb	EBV
VSFIEFVGW	CASSSARGHHTQYF		Viral	VDJdb	EBV
FLRGRAYGL	CASSSVNEQYF		Viral	VDJdb	EBV
FLRGRAYGL	CASSVASGTDTQYF		Viral	VDJdb	EBV
FLRGRAYGL	CASSVGQAYELYF		Viral	VDJdb	EBV
IVTDFSVIK	CASSWGAGSNYGYTF		Viral	VDJdb	EBV
IVTDFSVIK	CASTELGDTHNEQFF		Viral	VDJdb	EBV
VSFIEFVGW	CATLISQGSRAGELFF		Viral	VDJdb	EBV
FLRGRAYGL	CATSDPTLAAYEQYF		Viral	VDJdb	EBV
IVTDFSVIK	CSARDCLGLAYEQYF		Viral	VDJdb	EBV
VSFIEFVGW	CSARDGARGNTIYF		Viral	VDJdb	EBV
VSFIEFVGW	CSAREIGGRHQPQHF		Viral	VDJdb	EBV
IVTDFSVIK	CSVEGGPGTAYNEQFF		Viral	VDJdb	EBV
VSFIEFVGW	CASSSARTGANYGYTF		Viral	VDJdb	EBV
VTEHDTLLY	CASRDRLVSYEQYF		Viral	VDJdb	CMV
VTEHDTLLY	CASSWTGPSYEQYF		Viral	VDJdb	CMV
VTEHDTLLY	CACRPRALYGYTF		Viral	VDJdb	CMV
VTEHDTLLY	CAGTLAGGTDTQYF		Viral	VDJdb	CMV
VTEHDTLLY	CAPRGGTNTGELFF		Viral	VDJdb	CMV
VTEHDTLLY	CASGLDGGPEQFF		Viral	VDJdb	CMV
VTEHDTLLY	CASNWQGPYNEQFF		Viral	VDJdb	CMV
VTEHDTLLY	CASREEGCQPQHF		Viral	VDJdb	CMV
VTEHDTLLY	CASRHNTQASHEQYF		Viral	VDJdb	CMV
VTEHDTLLY	CASRKGGSDTQYF		Viral	VDJdb	CMV
VTEHDTLLY	CASRTSRQGIPEAFF		Viral	VDJdb	CMV
VTEHDTLLY	CASSAAGALGYTF		Viral	VDJdb	CMV
VTEHDTLLY	CASSADRDRGLDTGELFF		Viral	VDJdb	CMV
VTEHDTLLY	CASSDLAVSYNEQFF		Viral	VDJdb	CMV
VTEHDTLLY	CASSEAHAVYEQYF		Viral	VDJdb	CMV
VTEHDTLLY	CASSESLLTEQFF		Viral	VDJdb	CMV
VTEHDTLLY	CASSFITDTQYF		Viral	VDJdb	CMV
VTEHDTLLY	CASSFPVLAGLSSTDTQYF		Viral	VDJdb	CMV
VTEHDTLLY	CASSFRAGYNEQFF		Viral	VDJdb	CMV
VTEHDTLLY	CASSGEREDNEQFF		Viral	VDJdb	CMV
VTEHDTLLY	CASSGGQGPLKELTYEQYF		Viral	VDJdb	CMV
VTEHDTLLY	CASSGPSNEQFF		Viral	VDJdb	CMV
VTEHDTLLY	CASSGTSLGGELFF		Viral	VDJdb	CMV
VTEHDTLLY	CASSLAGAGNEQFF		Viral	VDJdb	CMV
VTEHDTLLY	CASSLAPASGRRDNEQFF		Viral	VDJdb	CMV
VTEHDTLLY	CASSLAPDRVEGQPQHF		Viral	VDJdb	CMV
VTEHDTLLY	CASSLAQGYEQYF		Viral	VDJdb	CMV
VTEHDTLLY	CASSLASTGELFF		Viral	VDJdb	CMV
VTEHDTLLY	CASSLAVGDSPLHF		Viral	VDJdb	CMV
VTEHDTLLY	CASSLEAGDQPQHF		Viral	VDJdb	CMV
VTEHDTLLY	CASSLEAGGQPQHF		Viral	VDJdb	CMV
VTEHDTLLY	CASSLEGLAAQETQYF		Viral	VDJdb	CMV
VTEHDTLLY	CASSLEGSTDTQYF		Viral	VDJdb	CMV
VTEHDTLLY	CASSLEREDYEQYF		Viral	VDJdb	CMV
VTEHDTLLY	CASSLFGDNEKLFF		Viral	VDJdb	CMV
VTEHDTLLY	CASSLFGGNTEAFF		Viral	VDJdb	CMV
VTEHDTLLY	CASSLFSSGQETQYF		Viral	VDJdb	CMV
VTEHDTLLY	CASSLGGEQFF		Viral	VDJdb	CMV
VTEHDTLLY	CASSLGGSGYEQYF		Viral	VDJdb	CMV
VTEHDTLLY	CASSLGTSGSYEQYF		Viral	VDJdb	CMV
VTEHDTLLY	CASSLGVAGEAFF		Viral	VDJdb	CMV
VTEHDTLLY	CASSLGYGTEAFF		Viral	VDJdb	CMV
VTEHDTLLY	CASSLHETGMNTEAFF		Viral	VDJdb	CMV
VTEHDTLLY	CASSLIASPADTQYF		Viral	VDJdb	CMV
VTEHDTLLY	CASSLLSGTSYEQYF		Viral	VDJdb	CMV
VTEHDTLLY	CASSLNPRQGRDEQYF		Viral	VDJdb	CMV
VTEHDTLLY	CASSLPAGDIQYF		Viral	VDJdb	CMV
VTEHDTLLY	CASSLPGPKEQYF		Viral	VDJdb	CMV
VTEHDTLLY	CASSLPLTDTQYF		Viral	VDJdb	CMV
VTEHDTLLY	CASSLPSGRAYEQYF		Viral	VDJdb	CMV
VTEHDTLLY	CASSLRGAGVFETQYF		Viral	VDJdb	CMV
VTEHDTLLY	CASSLRRGPDTGELFF		Viral	VDJdb	CMV
VTEHDTLLY	CASSLRRLAGQYEQFF		Viral	VDJdb	CMV
VTEHDTLLY	CASSLSGLGDNEQFF		Viral	VDJdb	CMV
VTEHDTLLY	CASSLSGSYEQYF		Viral	VDJdb	CMV
VTEHDTLLY	CASSLSLAGIPDTQYF		Viral	VDJdb	CMV
VTEHDTLLY	CASSLSLAGREQFF		Viral	VDJdb	CMV
VTEHDTLLY	CASSLSTSEQFF		Viral	VDJdb	CMV
VTEHDTLLY	CASSLTDTQYF		Viral	VDJdb	CMV
VTEHDTLLY	CASSLTGLAGTGELFF		Viral	VDJdb	CMV
VTEHDTLLY	CASSLVDLVHGYTF		Viral	VDJdb	CMV
VTEHDTLLY	CASSLVEQGIEQYF		Viral	VDJdb	CMV
VTEHDTLLY	CASSLVRVRTSGYYEQYF		Viral	VDJdb	CMV
VTEHDTLLY	CASSLVVPQLPTYEQYF		Viral	VDJdb	CMV
VTEHDTLLY	CASSPDTGELFF		Viral	VDJdb	CMV
VTEHDTLLY	CASSPEGAQSYEQYF		Viral	VDJdb	CMV
VTEHDTLLY	CASSPEWGYEQYF		Viral	VDJdb	CMV
VTEHDTLLY	CASSPGAVYEQYF		Viral	VDJdb	CMV
VTEHDTLLY	CASSPGPGAGYGYTF		Viral	VDJdb	CMV
VTEHDTLLY	CASSPGQDTDTQYF		Viral	VDJdb	CMV
VTEHDTLLY	CASSPGQLLTF		Viral	VDJdb	CMV
VTEHDTLLY	CASSPGSTDTQYF		Viral	VDJdb	CMV
VTEHDTLLY	CASSPIGGLEETQYF		Viral	VDJdb	CMV
VTEHDTLLY	CASSPPGIGGYNEQFF		Viral	VDJdb	CMV
VTEHDTLLY	CASSPPLGAQQFF		Viral	VDJdb	CMV
VTEHDTLLY	CASSPQGINTEAFF		Viral	VDJdb	CMV
VTEHDTLLY	CASSPRSGLGPYNEQFF		Viral	VDJdb	CMV
VTEHDTLLY	CASSPRTGLNTEAFF		Viral	VDJdb	CMV
VTEHDTLLY	CASSPRTSGNEQFF		Viral	VDJdb	CMV
VTEHDTLLY	CASSPTGGGTGELFF		Viral	VDJdb	CMV
VTEHDTLLY	CASSPTGGNTGELFF		Viral	VDJdb	CMV
VTEHDTLLY	CASSPTGGSSYEQYF		Viral	VDJdb	CMV
VTEHDTLLY	CASSPTWSPYEQYF		Viral	VDJdb	CMV
VTEHDTLLY	CASSPVAGGNHNEQFF		Viral	VDJdb	CMV
VTEHDTLLY	CASSPVGGSYNEQFF		Viral	VDJdb	CMV
VTEHDTLLY	CASSQAGSNYGYTF		Viral	VDJdb	CMV
VTEHDTLLY	CASSQAPRGWDEQYF		Viral	VDJdb	CMV
VTEHDTLLY	CASSQDAQGGGSYNEQFF		Viral	VDJdb	CMV
VTEHDTLLY	CASSQDFLQTFNQPQHF		Viral	VDJdb	CMV
VTEHDTLLY	CASSQDGRAQGGEAFF		Viral	VDJdb	CMV
VTEHDTLLY	CASSQDGTGIGGKLFF		Viral	VDJdb	CMV
VTEHDTLLY	CASSQDIGVSYEQYF		Viral	VDJdb	CMV
VTEHDTLLY	CASSQDISDTDTQYF		Viral	VDJdb	CMV
VTEHDTLLY	CASSQDKTRSRGSYNEQFF		Viral	VDJdb	CMV
VTEHDTLLY	CASSQDRAGLYEQYF		Viral	VDJdb	CMV
VTEHDTLLY	CASSQDRNSGYGYTF		Viral	VDJdb	CMV
VTEHDTLLY	CASSQDRQGWNEQYF		Viral	VDJdb	CMV
VTEHDTLLY	CASSQDRRGGNYEQYF		Viral	VDJdb	CMV
VTEHDTLLY	CASSQDRRRAWNEQFF		Viral	VDJdb	CMV
VTEHDTLLY	CASSQDRSLEQYF		Viral	VDJdb	CMV
VTEHDTLLY	CASSQDRTGGGGYTF		Viral	VDJdb	CMV
VTEHDTLLY	CASSQDTGLGVGAYEQYF		Viral	VDJdb	CMV
VTEHDTLLY	CASSQDTGQGVEQYF		Viral	VDJdb	CMV
VTEHDTLLY	CASSQDTKGANTEAFF		Viral	VDJdb	CMV
VTEHDTLLY	CASSQDWDTQYF		Viral	VDJdb	CMV
VTEHDTLLY	CASSQERSMNTEAFF		Viral	VDJdb	CMV
VTEHDTLLY	CASSQESGGGYEQFF		Viral	VDJdb	CMV
VTEHDTLLY	CASSQETIAKNIQYF		Viral	VDJdb	CMV
VTEHDTLLY	CASSQGGSDTQYF		Viral	VDJdb	CMV
VTEHDTLLY	CASSQGPGQGANYGYTF		Viral	VDJdb	CMV
VTEHDTLLY	CASSQGQVGDGYTF		Viral	VDJdb	CMV
VTEHDTLLY	CASSQGRGDTEAFF		Viral	VDJdb	CMV
VTEHDTLLY	CASSQGRGRNTEAFF		Viral	VDJdb	CMV
VTEHDTLLY	CASSQGSAPSYEQYF		Viral	VDJdb	CMV
VTEHDTLLY	CASSQGTATNSPLHF		Viral	VDJdb	CMV
VTEHDTLLY	CASSQGTGGDEQYF		Viral	VDJdb	CMV
VTEHDTLLY	CASSQGTGNTEAFF		Viral	VDJdb	CMV
VTEHDTLLY	CASSQGTVDEQFF		Viral	VDJdb	CMV
VTEHDTLLY	CASSQLAGVVTQYF		Viral	VDJdb	CMV
VTEHDTLLY	CASSQLGQGNTGELFF		Viral	VDJdb	CMV
VTEHDTLLY	CASSQLPGPEAFF		Viral	VDJdb	CMV
VTEHDTLLY	CASSQMEQLEQYF		Viral	VDJdb	CMV
VTEHDTLLY	CASSQPGLAVEQYF		Viral	VDJdb	CMV
VTEHDTLLY	CASSQSRSSYNEQFF		Viral	VDJdb	CMV
VTEHDTLLY	CASSQVGTGSINEQFF		Viral	VDJdb	CMV
VTEHDTLLY	CASSQVQGAYEQYF		Viral	VDJdb	CMV
VTEHDTLLY	CASSQVQGTDTQYF		Viral	VDJdb	CMV
VTEHDTLLY	CASSRAGTGGSETQYF		Viral	VDJdb	CMV
VTEHDTLLY	CASSRDRGPIGEQYF		Viral	VDJdb	CMV
VTEHDTLLY	CASSRRGQNTEAFF		Viral	VDJdb	CMV
VTEHDTLLY	CASSRTLNTEAFF		Viral	VDJdb	CMV
VTEHDTLLY	CASSRYRQYNQPQHF		Viral	VDJdb	CMV
VTEHDTLLY	CASSSGLGGPETQYF		Viral	VDJdb	CMV
VTEHDTLLY	CASSSIAGPIEQFF		Viral	VDJdb	CMV
VTEHDTLLY	CASSSIWTSGREETQYF		Viral	VDJdb	CMV
VTEHDTLLY	CASSSLERGWETQYF		Viral	VDJdb	CMV
VTEHDTLLY	CASSSLGTRSPLHF		Viral	VDJdb	CMV
VTEHDTLLY	CASSSNRAGELFF		Viral	VDJdb	CMV
VTEHDTLLY	CASSSSGQVYEQYF		Viral	VDJdb	CMV
VTEHDTLLY	CASSSSSGRTTDTQYF		Viral	VDJdb	CMV
VTEHDTLLY	CASSSTLGTQYF		Viral	VDJdb	CMV
VTEHDTLLY	CASSTEGLLSTDTQYF		Viral	VDJdb	CMV
VTEHDTLLY	CASSTSRSGGIDTQYF		Viral	VDJdb	CMV
VTEHDTLLY	CASSWDSSYEQYF		Viral	VDJdb	CMV
VTEHDTLLY	CASSWSGGGARDTQNF		Viral	VDJdb	CMV
VTEHDTLLY	CASSWSGGGARDTQYF		Viral	VDJdb	CMV
VTEHDTLLY	CASSWSGGGASATQYF		Viral	VDJdb	CMV
VTEHDTLLY	CASSYDRGDYEQYF		Viral	VDJdb	CMV
VTEHDTLLY	CASSYGGGGYEQFF		Viral	VDJdb	CMV
VTEHDTLLY	CASSYGGPLADTQYF		Viral	VDJdb	CMV
VTEHDTLLY	CASSYLAGEGYEQYF		Viral	VDJdb	CMV
VTEHDTLLY	CASSYPSNPGGTEAFF		Viral	VDJdb	CMV
VTEHDTLLY	CASSYSAGGPYEQYF		Viral	VDJdb	CMV
VTEHDTLLY	CASSYYSSNYGYTF		Viral	VDJdb	CMV
VTEHDTLLY	CASTHAGRPYEQYF		Viral	VDJdb	CMV
VTEHDTLLY	CASTLLGGKYEQYF		Viral	VDJdb	CMV
VTEHDTLLY	CASTPGATTGELFF		Viral	VDJdb	CMV
VTEHDTLLY	CATDHGGTDEAFF		Viral	VDJdb	CMV
VTEHDTLLY	CATSPRGGNQPQHF		Viral	VDJdb	CMV
VTEHDTLLY	CAWNKGIAGYTF		Viral	VDJdb	CMV
VTEHDTLLY	CAWRPEPGQEEFNAYF		Viral	VDJdb	CMV
VTEHDTLLY	CAWSAGVNTGELFF		Viral	VDJdb	CMV
VTEHDTLLY	CAWSLPASYEQYF		Viral	VDJdb	CMV
VTEHDTLLY	CAWSLVEGTGELFF		Viral	VDJdb	CMV
VTEHDTLLY	CAWSVLGGAVETQYF		Viral	VDJdb	CMV
VTEHDTLLY	CAWSVYRGYEQYF		Viral	VDJdb	CMV
VTEHDTLLY	CAWSWSGGGTGELFF		Viral	VDJdb	CMV
VTEHDTLLY	CAWSWSSTDTQYF		Viral	VDJdb	CMV
VTEHDTLLY	CAWTSGGASEQYF		Viral	VDJdb	CMV
VTEHDTLLY	CSALGGDGETQYF		Viral	VDJdb	CMV
VTEHDTLLY	CSANSVSYNEQFF		Viral	VDJdb	CMV
VTEHDTLLY	CSARDLDSLSYEQYF		Viral	VDJdb	CMV
VTEHDTLLY	CSARDRGWDEQFF		Viral	VDJdb	CMV
VTEHDTLLY	CSARDTLAGGVQETQYF		Viral	VDJdb	CMV
VTEHDTLLY	CSATGTSGRVETQYF		Viral	VDJdb	CMV
VTEHDTLLY	CSGLTESPAHYSGANVLTF		Viral	VDJdb	CMV
VTEHDTLLY	CSGRLTGGNEQYF		Viral	VDJdb	CMV
VTEHDTLLY	CSHRTGLGIEAFF		Viral	VDJdb	CMV
VTEHDTLLY	CSQQVNNEQFF		Viral	VDJdb	CMV
VTEHDTLLY	CSVEDAGGTYEQYF		Viral	VDJdb	CMV
VTEHDTLLY	CSVEEGAYEQYF		Viral	VDJdb	CMV
VTEHDTLLY	CSVERTGELFF		Viral	VDJdb	CMV
VTEHDTLLY	CSVGEPGQSSYEQYF		Viral	VDJdb	CMV
VTEHDTLLY	CSVGGSTDTQYF		Viral	VDJdb	CMV
VTEHDTLLY	CSVLGGGGYEQYF		Viral	VDJdb	CMV
VTEHDTLLY	CSVLTGTGYEQYF		Viral	VDJdb	CMV
VTEHDTLLY	CSVNEGSDEQYF		Viral	VDJdb	CMV
VTEHDTLLY	CSVRPGGSYNEQFF		Viral	VDJdb	CMV
VTEHDTLLY	CSVSLGPAGPPF		Viral	VDJdb	CMV
VTEHDTLLY	CASSPGTGTYGYTF		Viral	VDJdb	CMV
VTEHDTLLY	CASSVGQGVTYEQYF		Viral	VDJdb	CMV
VTEHDTLLY	CASSVRGQGNYGYTF		Viral	VDJdb	CMV
VTEHDTLLY	CASRLAGGGGEQFF		Viral	VDJdb	CMV
VTEHDTLLY	CATSSLSGRVTGELFF		Viral	VDJdb	CMV
VTEHDTLLY	CSVRTGGLGANVLTF		Viral	VDJdb	CMV
VTEHDTLLY	CASSKENNNRPYEQYF		Viral	VDJdb	CMV
VTEHDTLLY	CASSQDRVGTIFYGYTF		Viral	VDJdb	CMV
VTEHDTLLY	CASSQERGGKWAYEQYF		Viral	VDJdb	CMV
VTEHDTLLY	CASSQQGPEQFF		Viral	VDJdb	CMV
VTEHDTLLY	CASSVGQGKTYEQYF		Viral	VDJdb	CMV
VTEHDTLLY	CATHRAGGFNEQFF		Viral	VDJdb	CMV
FLRGRAYGL	CASSPSAAAYEQYF		Viral	VDJdb	EBV
FLRGRAYGL	CASSPRTLGTEAFF		Viral	VDJdb	EBV
FLRGRAYGL	CASSTGQAYEQYF		Viral	VDJdb	EBV
FLRGRAYGL	CASNQETQYF		Viral	VDJdb	EBV
FLRGRAYGL	CASNQGTQYF		Viral	VDJdb	EBV
FLRGRAYGL	CASSWGPEAFF		Viral	VDJdb	EBV
FLRGRAYGL	CASSQAGFNEQFF		Viral	VDJdb	EBV
VLEETSVML	CSVGQGATEQYF		Viral	VDJdb	CMV
VLEETSVML	CASSVRQEPYNEQFF		Viral	VDJdb	CMV
TPQDLNTML	CASNPSWAYSNQPQHF		Viral	VDJdb	HIV
TPQDLNTML	CASSLTRGTEAFF		Viral	VDJdb	HIV
TPQDLNTML	CASTIGGDWNTEAFF		Viral	VDJdb	HIV
TPQDLNTML	CASSLGGWDNGAFF		Viral	VDJdb	HIV
TPQDLNTML	CASSLGPEAFF		Viral	VDJdb	HIV
TPQDLNTML	CASSLAGNRT		Viral	VDJdb	HIV
TPQDLNTML	CASTLGAAPGTY		Viral	VDJdb	HIV
TPQDLNTML	CANNPSWAYSNQPQHF		Viral	VDJdb	HIV
TPQDLNTML	CASSLPGELFF		Viral	VDJdb	HIV
TPQDLNTML	CASKAGGSYNEQFF		Viral	VDJdb	HIV
TPQDLNTML	CASSLGYTEAFF		Viral	VDJdb	HIV
TPQDLNTML	CASSVASGTSGGGQFF		Viral	VDJdb	HIV
TPQDLNTML	CASSLGPGEAFF		Viral	VDJdb	HIV
TPQDLNTML	CASRNNYGTEAFF		Viral	VDJdb	HIV
TPQDLNTML	CASSLGIGTIY		Viral	VDJdb	HIV
TPQDLNTML	CASSLGTTYEAFF		Viral	VDJdb	HIV
TPQDLNTML	CAIQTGMNTEAFF		Viral	VDJdb	HIV
TPQDLNTML	CASSLGVGGGQPQHF		Viral	VDJdb	HIV
TPQDLNTML	CASSLGYGEAFF		Viral	VDJdb	HIV
TPQDLNTML	CASSLAFGTGAGELFF		Viral	VDJdb	HIV
TPQDLNTML	CASSVLGGYTF		Viral	VDJdb	HIV
TPQDLNTML	CASSGQETQYF		Viral	VDJdb	HIV
TPQDLNTML	CASRDPAKNIQYF		Viral	VDJdb	HIV
TPQDLNTML	CASKAGPNIQYF		Viral	VDJdb	HIV
TPQDLNTML	CASSLDPRGRAKNIQYF		Viral	VDJdb	HIV
TPQDLNTML	CASRQGLGEAFF		Viral	VDJdb	HIV
TPQDLNTML	CASSFQGGSRHAFF		Viral	VDJdb	HIV
TPQDLNTML	CASSLGREGTF		Viral	VDJdb	HIV
TPQDLNTML	CASSSLGRPLD		Viral	VDJdb	HIV
TPQDLNTML	CASSLEIGTGNSPLHF		Viral	VDJdb	HIV
TPQDLNTML	CASSLGQLNEQFF		Viral	VDJdb	HIV
TPQDLNTML	CASNLQGLAEGPQFF		Viral	VDJdb	HIV
TPQDLNTML	CASSLNRGTDTQYF		Viral	VDJdb	HIV
TPQDLNTML	CASRISGGRETQYF		Viral	VDJdb	HIV
TPQDLNTML	CASILSCQSPGEKLF		Viral	VDJdb	HIV
TPQDLNTML	CASNLQGLAGGPQFF		Viral	VDJdb	HIV
TPQDLNTML	CASRQGPYEQYF		Viral	VDJdb	HIV
TPQDLNTML	CASSVNSGFEAFF		Viral	VDJdb	HIV
TPQDLNTML	CASSLSSLGEAFF		Viral	VDJdb	HIV
TPQDLNTML	CASSLRTPGQALRNEKLFF		Viral	VDJdb	HIV
TPQDLNTML	CASSLGQLREAFF		Viral	VDJdb	HIV
TPQDLNTML	CASSFGAINEAFF		Viral	VDJdb	HIV
TPQDLNTML	CASSQGSLSEAFF		Viral	VDJdb	HIV
TPQDLNTML	CSARDQAREGTYNEQFF		Viral	VDJdb	HIV
TPQDLNTML	CASSLGGLNTIYF		Viral	VDJdb	HIV
TPQDLNTML	CASSLGGERRWAFF		Viral	VDJdb	HIV
TPQDLNTML	CASSSRRRGMNTEAFF		Viral	VDJdb	HIV
TPQDLNTML	CASPTHFLKNTGELFF		Viral	VDJdb	HIV
TPQDLNTML	CASSFTGTSGPQETQYF		Viral	VDJdb	HIV
TPQDLNTML	CASRGETYMNTEAFF		Viral	VDJdb	HIV
TPQDLNTML	CASALGGDEQFF		Viral	VDJdb	HIV
TPQDLNTML	CASSLGLNTIYF		Viral	VDJdb	HIV
TPQDLNTML	CASSLGASYEQYF		Viral	VDJdb	HIV
TPQDLNTML	CASSFSKNTEAFF		Viral	VDJdb	HIV
TPQDLNTML	CACSFSKNTEAFF		Viral	VDJdb	HIV
TPQDLNTML	CASSFSKNAEAFF		Viral	VDJdb	HIV
TPQDLNTML	CASSQEGGGGGQPQHF		Viral	VDJdb	HIV
TPQDLNTML	CASSLGLSGRWAFF		Viral	VDJdb	HIV
TPQDLNTML	CASSHSKNTEAFF		Viral	VDJdb	HIV
TPQDLNTML	CASSSRDPIPSGYTF		Viral	VDJdb	HIV
TPQDLNTML	CATREPNTGELFF		Viral	VDJdb	HIV
TPQDLNTML	CASSPVGGSAYEQYF		Viral	VDJdb	HIV
TPQDLNTML	CSARVTSPYEQYF		Viral	VDJdb	HIV
KSKRTPMGF	CASSQEEGADGYTF	CALEGFGNVLHF	Viral	VDJdb	HCV
KSKRTPMGF	CASSYGTGDLSYNEQFF	CALLPGSGTASKLTF	Viral	VDJdb	HCV
KSKRTPMGF	CASSLGATWTSNTEAFF	CAFDGDGGSQGNLIF	Viral	VDJdb	HCV
KSKRTPMGF	CASSHQYNEQFF	CALSEVTDSWGKLQF	Viral	VDJdb	HCV
KSKRTPMGF	CASSPDRESNTGELFF	CAVSALWDYKLSF	Viral	VDJdb	HCV
KSKRTPMGF	CASSEATGELYEQYF	CILRDEVGNEKLTF	Viral	VDJdb	HCV
KSKRTPMGF	CASSQEPGQVYF	CAKNAVDGQNFVF	Viral	VDJdb	HCV
KSKRTPMGF	CASSEGTGELYGYTF	CILTSGTYKYIF	Viral	VDJdb	HCV
KSKRTPMGF	CASSLNSGRSYNEQFF	CASLMYSGGGADGLTF	Viral	VDJdb	HCV
KSKRTPMGF	CASSLAVIDRYNEQFF	CAHPNSNSGYALNF	Viral	VDJdb	HCV
KSKRTPMGF	CASSLGTGFSNQPQHF	CAHGGDARLMF	Viral	VDJdb	HCV
KSKRTPMGF	CASSEGTGELYEQYF	CILRDDSGNTPLVF	Viral	VDJdb	HCV
KSKRTPMGF	CASSLAGDEQFF	CAVRTEYNFNKFYF	Viral	VDJdb	HCV
KSKRTPMGF	CASSQGASGRATDTQYF	CAVRVALIKAAGNKLTF	Viral	VDJdb	HCV
KSKRTPMGF	CASILGTTGIWNNEDS	CAFDGEGGSQGNLTF	Viral	VDJdb	HCV
KSKRTPMGF	CASKIGTGELYEQYF	CILKINGATNKLIF	Viral	VDJdb	HCV
KSKRTPMGF	CASSEATGELYEQYF	CILTTGAGSYQLTF	Viral	VDJdb	HCV
KSKRTPMGF	CASSQGDSGDNTGELFF		Viral	VDJdb	HCV
KSKRTPMGF	CASSLGATWTSNTEAFF	CAGGGSYIPTF	Viral	VDJdb	HCV
KSKRTPMGF	CASSEMTGELYEQYF		Viral	VDJdb	HCV
KSKRTPMGF	CASSLSGTSGTGSTDTQYF	CGTETNFNKFYF	Viral	VDJdb	HCV
KSKRTPMGF	CASSLSGTGDYEQYF	CAGPVYDYKLSF	Viral	VDJdb	HCV
KSKRTPMGF	CSVEGLAGGPHSYEQYF	CAGQTIYNQGGKLIF	Viral	VDJdb	HCV
KSKRTPMGF	CASSEGTGELYGYTF	CIFTSGTYKYIF	Viral	VDJdb	HCV
KSKRTPMGF	CASSMQTSGSAYNEQFF	CAETPSTDSWGKSQF	Viral	VDJdb	HCV
KSKRTPMGF	CASSLVDNYGYTF	CAFMKFVGDNDMRF	Viral	VDJdb	HCV
KSKRTPMGF	CASSQTETSYEQYF	CAMYTGGFKTIF	Viral	VDJdb	HCV
KSKRTPMGF	CASSEMTGELYEQYF	CILRDTSGNTPLVF	Viral	VDJdb	HCV
KSKRTPMGF	CASSLAGDEQFF	CGADGGDSSYKLIF	Viral	VDJdb	HCV
KSKRTPMGF	CASSTKGGDTQYF		Viral	VDJdb	HCV
KSKRTPMGF	CASSLGATWTSNTEAFF	CAGDRRKLHTTF	Viral	VDJdb	HCV
KSKRTPMGF	CASIADRGLNTEAFF	CGGVPVDSNYQLIW	Viral	VDJdb	HCV
KSKRTPMGF	SARNEATGELYEQYF	CILTTGAGSYQLTF	Viral	VDJdb	HCV
KSKRTPMGF	CASSEIMGDLYEQYF	CLARQEDVNTGFQKLVF	Viral	VDJdb	HCV
KSKRTPMGF	CASSLLSGANVLTF		Viral	VDJdb	HCV
KSKRTPMGF	CASSQGGNEQFF		Viral	VDJdb	HCV
KSKRTPMGF	CASSLAGEKLFF		Viral	VDJdb	HCV
KSKRTPMGF	CASSQDRTSGRTRELFF		Viral	VDJdb	HCV
KSKRTPMGF	CASSLGATWTSNTEAFF		Viral	VDJdb	HCV
KSKRTPMGF	CASSLGGNEQFF		Viral	VDJdb	HCV
KSKRTPMGF	CASSEGTGELYGYTF		Viral	VDJdb	HCV
KSKRTPMGF	CASSQGDYEQYF		Viral	VDJdb	HCV
KSKRTPMGF	CASSQDSTSGYSREQFF		Viral	VDJdb	HCV
KSKRTPMGF	CASSLGTGTGHEPQHF	CAENIGDYKLSF	Viral	VDJdb	HCV
KSKRTPMGF	CASSLDRQGFGELFF	CAVGGGADGLTF	Viral	VDJdb	HCV
KSKRTPMGF	CASSLGGNEQYF	CALSPGGTSYGKLTF	Viral	VDJdb	HCV
KSKRTPMGF	CASSHTTGDDYGYTF	CAVRPGSSNTGKLIF	Viral	VDJdb	HCV
KSKRTPMGF	CASSQNSGRTYNEQFF		Viral	VDJdb	HCV
KSKRTPMGF	CASSQDFPAHQETQYF	CAVSEQWKLIF	Viral	VDJdb	HCV
KSKRTPMGF	CASSQTETSYEQYF		Viral	VDJdb	HCV
KSKRTPMGF	CASSLEGLAGYEQYF	CANAQKLVF	Viral	VDJdb	HCV
KSKRTPMGF	CASSLAGEFRDKAFF	CAESPLDSSYKLIF	Viral	VDJdb	HCV
KSKRTPMGF	CASSRGTGYSNQPQHF	CGEGASKLTF	Viral	VDJdb	HCV
KSKRTPMGF	CASIADRGLNTEAFF	CGGVPGDSNNQLIW	Viral	VDJdb	HCV
KSKRTPMGF	CASSLGTGYSNQPQHF	CAPPVAHGQKLLF	Viral	VDJdb	HCV
KSKRTPMGF	CASSPGANTGELFF	CGGVPVDSNYQLIW	Viral	VDJdb	HCV
KSKRTPMGF	CASSLVSLGIDNEQFF	CGTEDGNNRLAF	Viral	VDJdb	HCV
KSKRTPMGF	CASSYPGQQETQYF	CARIKDAGNKLTF	Viral	VDJdb	HCV
KSKRTPMGF	CASSPDSTSGYSREQFF	CAVGVSQGAQKLVF	Viral	VDJdb	HCV
KSKRTPMGF	CASSYPGQLETQYF		Viral	VDJdb	HCV
KSKRTPMGF	CASSPLKTGAEGEQFF	CATDALYGQNFVF	Viral	VDJdb	HCV
KSKRTPMGF	CASSLGGNEQFF	CATDGGDSSYKLIF	Viral	VDJdb	HCV
KSKRTPMGF	CASSYPGQQETQYF	CAARGNNAGNMLTF	Viral	VDJdb	HCV
KSKRTPMGF	CASSLVQNSYEQYF	CATDVVHNAGNMLTF	Viral	VDJdb	HCV
KSKRTPMGF	CAILGGGAVRDQPQHF	CLVGEANGGSQGNLIF	Viral	VDJdb	HCV
KSKRTPMGF	CASSQTETSYEQYF	CAAHSGNTPLVF	Viral	VDJdb	HCV
KSKRTPMGF	CASSEATGELYEQYF		Viral	VDJdb	HCV
KSKRTPMGF	CASSLVSLGIDNEQFF		Viral	VDJdb	HCV
KSKRTPMGF	CASSEIMGDLYEQYF		Viral	VDJdb	HCV
KSKRTPMGF		CAVTADRGSTLGRLYF	Viral	VDJdb	HCV
KSKRTPMGF	CASSPTPTDHYNEQFF		Viral	VDJdb	HCV
KSKRTPMGF	CASSLAGDTQYF		Viral	VDJdb	HCV
KSKRTPMGF	CASSYPGQQETQYF	CAASGNNAGNMLTF	Viral	VDJdb	HCV
KSKRTPMGF	CASSLNSGRSYNEQFF		Viral	VDJdb	HCV
KSKRTPMGF	CASSQTGADQETQYF	CLVGPLSGGYNKLIF	Viral	VDJdb	HCV
KSKRTPMGF	CASSQDFPAHQETQYF	CAVSNRDDKIIF	Viral	VDJdb	HCV
KSKRTPMGF	CASSLAGNEQFF	CAVSRSNDYKLSF	Viral	VDJdb	HCV
KSKRTPMGF	CASSQDLGEETQYF	CAVSSSGNTPLVF	Viral	VDJdb	HCV
KSKRTPMGF	CASSLEAGGFFEQYF	CAVSSTGNQFYF	Viral	VDJdb	HCV
KSKRTPMGF	CASSQEEVMGETQYF	CAVTADRGSTLGRLYF	Viral	VDJdb	HCV
KSKRTPMGF	CASSLVSLGIDNEQFF	CGTEDGNNRLVF	Viral	VDJdb	HCV
KSKRTPMGF	CASSPGQVGDQPQHF		Viral	VDJdb	HCV
KSKRTPMGF	CASSLEGLAGYEQYF	CAVVGYNNNDMRF	Viral	VDJdb	HCV
KSKRTPMGF	CASSPIPSGSYEQYF	CAYRMGGGSEKLVF	Viral	VDJdb	HCV
KSKRTPMGF	CASSQTGADQETQYF		Viral	VDJdb	HCV
KSKRTPMGF	CASSPPGSRSSYEQYF	CAESPDGGATNKLIF	Viral	VDJdb	HCV
KSKRTPMGF	CASSLGTGLEDQPQHF	CAVMSMDSSYKLIF	Viral	VDJdb	HCV
KSKRTPMGF	CASSHTTGDDYGYTF		Viral	VDJdb	HCV
KSKRTPMGF	CASSLEWLDSPFLRTEAFF		Viral	VDJdb	HCV
KSKRTPMGF	CASIADRGLNTEAFF	CGGVPGDSNYQLIW	Viral	VDJdb	HCV
KSKRTPMGF	CASSFQYNEQFF		Viral	VDJdb	HCV
KSKRTPMGF	CASSHQYNEQFF		Viral	VDJdb	HCV
KSKRTPMGF	CASSLVDNYGYTF		Viral	VDJdb	HCV
KSKRTPMGF	CASSHTTGADEQYF	CAVQPTSNTGKLIF	Viral	VDJdb	HCV
KSKRTPMGF	CASSADRGDTDTQYF	CVVSDLSGNTGKLIF	Viral	VDJdb	HCV
KSKRTPMGF	CASSQNSGRTYNEQFF	CASLMYSGGGADGLTF	Viral	VDJdb	HCV
KSKRTPMGF		CATFGGDSSYKLIF	Viral	VDJdb	HCV
KSKRTPMGF	CASSLVPPTDTQYF	CAVGHELYSGGGDDGLTL	Viral	VDJdb	HCV
KSKRTPMGF	CASSPDSTSGYSREQFF	EPRVKSSNCF	Viral	VDJdb	HCV
KSKRTPMGF	CASSYPGQQETQYF	CAARGKNAGNMLTF	Viral	VDJdb	HCV
KSKRTPMGF	CASSQGGNEQFF	CATDDGDSSYKLIF	Viral	VDJdb	HCV
KSKRTPMGF	CASSRGTGYSNQPQHF	FGEGAPVNSF	Viral	VDJdb	HCV
KSKRTPMGF	CASSLEEGYSYEQYF	CLVGEANGGSQGNLIF	Viral	VDJdb	HCV
KSKRTPMGF	CASSTKGGDTQYF	CAAIPGSGGGADGLTF	Viral	VDJdb	HCV
KSKRTPMGF	CASSEATGELYEQYF	KGTKIWVRTSKSTF	Viral	VDJdb	HCV
KSKRTPMGF	CASSSYSGTASYEQYF	LCREHFGNEKLTF	Viral	VDJdb	HCV
KSKRTPMGF	CASSIKGGDNEQFF		Viral	VDJdb	HCV
KSKRTPMGF	CAIQLVYEQFF	CAASEGETSGSRLTF	Viral	VDJdb	HCV
KSKRTPMGF	CASSYPGQQETQYF	CAASGNDAGNMLTF	Viral	VDJdb	HCV
KSKRTPMGF	CASSQESGLAVNTGELFF	CAVESDYKLSF	Viral	VDJdb	HCV
KSKRTPMGF	CASSLASGTPLDEQFF	CAVSPTSGTYKYIF	Viral	VDJdb	HCV
KSKRTPMGF	CASSQEEVMGETQYF		Viral	VDJdb	HCV
KSKRTPMGF	CASSLAGDEQFF	CAPAGEHGQKLIF	Viral	VDJdb	HCV
KSKRTPMGF	CASSLAGDEQFF		Viral	VDJdb	HCV
KSKRTPMGF	CASSLGTGFSNQPQHF	CAVGASGTYKYIF	Viral	VDJdb	HCV
KSKRTPMGF	CASSQDSTSGYSREQFF	CAVGEDSQLTF	Viral	VDJdb	HCV
KSKRTPMGF	CSARDYRTSGRTNTGELFF		Viral	VDJdb	HCV
KSKRTPMGF	CASSPGQVGDQPQHF	CAESDGQNFVF	Viral	VDJdb	HCV
KSKRTPMGF	CAIQLVYEQFF		Viral	VDJdb	HCV
KSKRTPMGF	CASSLAAGPYSNQPQHF		Viral	VDJdb	HCV
KSKRTPMGF	CATSEAGDPDTQYF	CAVKGYGNNRLAF	Viral	VDJdb	HCV
KSKRTPMGF	CASSLTQGGYTDTQYF	CAVLPIIKAAGNKLTF	Viral	VDJdb	HCV
KSKRTPMGF	CASSAGTGELYEQYF	CLVGDEGAGSYQLTF	Viral	VDJdb	HCV
KSKRTPMGF	CASSQGDSGDNTGELFF	CAVNGSWGKLQF	Viral	VDJdb	HCV
KSKRTPMGF	CASSSYSGTASYEQYF	CAVNIDFGNEKLTF	Viral	VDJdb	HCV
KSKRTPMGF	CASSRDTFPSETQYF		Viral	VDJdb	HCV
KSKRTPMGF	CASSLTQGGYTDTQYF	CAVNTDSGNTPLVF	Viral	VDJdb	HCV
KSKRTPMGF	CASSQSSGDTQYF	CLVGDLGNTPLVF	Viral	VDJdb	HCV
KSKRTPMGF	CASNDGTLNTEAFF	CVVNPHYGQNFVF	Viral	VDJdb	HCV
KSKRTPMGF	CASSPDRESNTGELFF	NFCECFMDYKLSF	Viral	VDJdb	HCV
KSKRTPMGF	CASIADRGLNTEAFF	SAEFRGIAIISW	Viral	VDJdb	HCV
KSKRTPMGF	CASWDRGQNTAEMF	SIIRDWLEGNFGNEKLTF	Viral	VDJdb	HCV
KSKRTPMGF	CASSPDRESNTGELFF	TSRVTDYKLSF	Viral	VDJdb	HCV
KSKRTPMGF	CASSPDRESNTGELFF	TSRVTYDYKLSF	Viral	VDJdb	HCV
KSKRTPMGF	CASSLGATWTSNTEAFF	WGDRKTRNSYF	Viral	VDJdb	HCV
KSKRTPMGF	CASSPTPTDHYNEQFF	CAASWSGGGADGLTF	Viral	VDJdb	HCV
KSKRTPMGF	CASSQDRTSGRTRELFF	CAVGAPDKLIF	Viral	VDJdb	HCV
KSKRTPMGF	CASMITTGPEKLFF	CAAFLPMNTGFQKLTF	Viral	VDJdb	HCV
KSKRTPMGF	CASSLWDNEQFF		Viral	VDJdb	HCV
KSKRTPMGF	CASSLEGLAGYEQYF		Viral	VDJdb	HCV
KSKRTPMGF	CASSQDLGEETQYF	CAASAGGSQGNLIF	Viral	VDJdb	HCV
KSKRTPMGF	CASSFQYNEQFF	CALSEVTDSWGKLQF	Viral	VDJdb	HCV
KSKRTPMGF	CSAREAEGSYNEQFF		Viral	VDJdb	HCV
KSKRTPMGF	CASSLAGGDGGSTDTQYF	CAASGNNAGNMLTF	Viral	VDJdb	HCV
KSKRTPMGF	CASSLGGTEAFF		Viral	VDJdb	HCV
KSKRTPMGF	CASSEGTGELYEQYF		Viral	VDJdb	HCV
KSKRTPMGF	CASSPDRGDTDTQYF	CSARIGDNNAGNMLTF	Viral	VDJdb	HCV
KSKRTPMGF	CASSLGTGLEDQPQHF	CSHPPRIAQANIF	Viral	VDJdb	HCV
KSKRTPMGF	CASIADRGLNTEAFF	CVGVAGNSNNQLIW	Viral	VDJdb	HCV
KSKRTPMGF		CAVSALWDYKLSF	Viral	VDJdb	HCV
KSKRTPMGF	CASSPDRESNTGELFF		Viral	VDJdb	HCV
KSKRTPMGF		CVVSDLSGNTGKLIF	Viral	VDJdb	HCV
KSKRTPMGF	CASSLGTGFSNQPQHF		Viral	VDJdb	HCV
KSKRTPMGF	CASSYPGQQETQYF		Viral	VDJdb	HCV
KSKRTPMGF	CASSQGGNEQFF	CAADLGDSSYKLIF	Viral	VDJdb	HCV
GPRLGVRAT	CASSLGRGVGTEQFF		Viral	VDJdb	HCV
GPRLGVRAT	CASSFPVTAITGNTEAFF	CAYETGNQFYF	Viral	VDJdb	HCV
GPRLGVRAT	CASSLLGSYNEQFF		Viral	VDJdb	HCV
GPRLGVRAT	CASSLAGVPNEQFF		Viral	VDJdb	HCV
GPRLGVRAT	CASSQTPPGQGTDTQYF	CAVRAYGQNFVF	Viral	VDJdb	HCV
GPRLGVRAT	CASSIQGSHYGYTF	CLVGDPIYNQGGKLIF	Viral	VDJdb	HCV
GPRLGVRAT	CATSRAYQDTQYF	CASNTDKLIF	Viral	VDJdb	HCV
GPRLGVRAT	CASSLGRGVGTEQFF	CAVSDPYSKAAGNKLTF	Viral	VDJdb	HCV
GPRLGVRAT	CASSVGTSDTDTQYF	CASTGTASKLTF	Viral	VDJdb	HCV
GPRLGVRAT	CASSPPQFTEAFF		Viral	VDJdb	HCV
GPRLGVRAT	CASSFPVTAITGNTEAFF	CATDVSYNTDKLIF	Viral	VDJdb	HCV
GPRLGVRAT	CASSFPVTAITGNTEAFF	CAVRWGAGSYQLTF	Viral	VDJdb	HCV
GPRLGVRAT	CASSVGPLEGTDTQYF		Viral	VDJdb	HCV
GPRLGVRAT	CASSVAPTGDTDTQYF	CATASYNTDKLIF	Viral	VDJdb	HCV
GPRLGVRAT	CASSLTSTRQPQHF		Viral	VDJdb	HCV
GPRLGVRAT	CASSPVAGVRDEQFF	CAGFPPGKLIF	Viral	VDJdb	HCV
GPRLGVRAT	CSARFLRQGSTYEQYF	CAMTPGGTSYGKLTF	Viral	VDJdb	HCV
GPRLGVRAT	CASSYLGQGSFNEQFF	CAVLPRLSGGYNKLIF	Viral	VDJdb	HCV
GPRLGVRAT	CASSVDRAGPDTDTQYF	CATAGYNTDKLIF	Viral	VDJdb	HCV
GPRLGVRAT	CASSLPHGVGELFF	CAVRDIIRAGSYQLTF	Viral	VDJdb	HCV
GPRLGVRAT	CASSSGTGGFNQPQHF	CAGWPLYGQNFVF	Viral	VDJdb	HCV
GPRLGVRAT	CASILASYTDTQYF	CVVSGGGGFKTIF	Viral	VDJdb	HCV
GPRLGVRAT	CASRSHPRGGSPLHF	CLVGANTGNQFYF	Viral	VDJdb	HCV
GPRLGVRAT	CASSIQGSHYGYTF	CLVGAPIYNQGGKLIF	Viral	VDJdb	HCV
GPRLGVRAT	CASRGTHYGYTF	CAVSDPYSKAAGNKLTF	Viral	VDJdb	HCV
GPRLGVRAT	CASSKFRDSSYEQYF	CAVLSSGGSYIPTF	Viral	VDJdb	HCV
GPRLGVRAT	CASSLGRGVGTEQFF	CLVGDKAAGNKLTF	Viral	VDJdb	HCV
GPRLGVRAT	CASSLTGFTDTQYF		Viral	VDJdb	HCV
GPRLGVRAT	CASSQDLSLTWDTQYF	CALSATSGTYKYIF	Viral	VDJdb	HCV
GPRLGVRAT	CASSPGGPVEPQHF	CVVAHAGNMLTF	Viral	VDJdb	HCV
GPRLGVRAT	CASSPPQFTEAFF	CAVNADYGGATNKLIF	Viral	VDJdb	HCV
GPRLGVRAT	CASSKFRDSSYEQYF	CAASIRTGGSYIPTF	Viral	VDJdb	HCV
GPRLGVRAT	CASSPTSGGYNEQFF	CATDVSYNTDKLIF	Viral	VDJdb	HCV
GPRLGVRAT	CASSLYNEQFF	CAVTGGFKTIF	Viral	VDJdb	HCV
GPRLGVRAT	CASRGQGPVRDTQYF	CAVTLSGGYNKLIF	Viral	VDJdb	HCV
GPRLGVRAT	CASSEYKQGVTYEQYF	CAMSAGGTSYGKLTF	Viral	VDJdb	HCV
GPRLGVRAT	CASSLPHNTEAFF	CIVRGFNDYKLSF	Viral	VDJdb	HCV
GPRLGVRAT	CASSEFGQGVTYEQYF	CAMSSGGTSYGKLTF	Viral	VDJdb	HCV
GPRLGVRAT	CASSPVAGVRDEQFF		Viral	VDJdb	HCV
GPRLGVRAT	CASSSPGEYEKLFF	CAVSSRDDKLIF	Viral	VDJdb	HCV
GPRLGVRAT	CASISLISTKGRKDTQYF	CIVRVAVKTSYDKVIF	Viral	VDJdb	HCV
GPRLGVRAT	CASSKFRDSSYEQYF		Viral	VDJdb	HCV
GPRLGVRAT	CASSVDRAGPDTDTQYF		Viral	VDJdb	HCV
GPRLGVRAT	CASSSGTGGFNQPQHF		Viral	VDJdb	HCV
GPRLGVRAT	CASSHDKITDTQYF	CALSEVYTGRRALTF	Viral	VDJdb	HCV
GPRLGVRAT	CASSPGTGSDQPQHF		Viral	VDJdb	HCV
GPRLGVRAT	CASSFPVTAITGNTEAFF	CLVGAQHSGGYNKLIF	Viral	VDJdb	HCV
GPRLGVRAT		CAARRETGGSYIPTF	Viral	VDJdb	HCV
GPRLGVRAT	CASSLTSTRQPQHF	CAAVVRGDKIIF	Viral	VDJdb	HCV
GPRLGVRAT	CASSLKGGGNQPQHF	CAVRVYSSASKIIF	Viral	VDJdb	HCV
GPRLGVRAT	CASSYLGQGSFNEQFF		Viral	VDJdb	HCV
GPRLGVRAT	CSAREWAWEETQYF	CADFGNEKLTF	Viral	VDJdb	HCV
GPRLGVRAT	CASSQGLAGLYNEQFF		Viral	VDJdb	HCV
GPRLGVRAT	CASSLSDSVVGTDTQYF	CAYTSGTYKYIF	Viral	VDJdb	HCV
GPRLGVRAT	CASSQGQGDNEKLFF		Viral	VDJdb	HCV
GPRLGVRAT	CASSVARDRASTDTQYF	CAARRETGGSYIPTF	Viral	VDJdb	HCV
GPRLGVRAT		CLVGAQHSGGYNKLIF	Viral	VDJdb	HCV
GPRLGVRAT	CASSLAGVPNEQFF	CLVGANTGNQFYF	Viral	VDJdb	HCV
GPRLGVRAT	CASSPPQFTEAFF	CAVRDLASNYQLIW	Viral	VDJdb	HCV
GPRLGVRAT	CASSLPHNTEAFF		Viral	VDJdb	HCV
GPRLGVRAT	CASSLGQGFTGELFF	CAVTPRSYIPTF	Viral	VDJdb	HCV
GPRLGVRAT	CASSPPQFTEAFF	CAVRGPMNTGFQKLVF	Viral	VDJdb	HCV
GPRLGVRAT	CSARFLRQGSTYEQYF		Viral	VDJdb	HCV
GPRLGVRAT	CASSQDAPGQGSDEQFF	CALRGYGQNFVF	Viral	VDJdb	HCV
GPRLGVRAT	CASSPGTGGPFSEQYF	CAVRFSPVGRNTDKLIF	Viral	VDJdb	HCV
GPRLGVRAT	CASSLVTGNQPQHF		Viral	VDJdb	HCV
GPRLGVRAT	CASSLVTGNQPQHF	CAAGAAQGAQKLVF	Viral	VDJdb	HCV
GPRLGVRAT	CASSLVTGNQPQHF	CIVRVFNDYKLSF	Viral	VDJdb	HCV
GPRLGVRAT	CASSEGDRGLANEKLFF	CAVSNTGFQKLVF	Viral	VDJdb	HCV
ATDALMTGF	CASSPLTGESMSEKLFF	CAHRGSQGNLIF	Viral	VDJdb	HCV
ATDALMTGF		CAVTDREAGTALIF	Viral	VDJdb	HCV
ATDALMTGF	CASSQEKNSNQPQHF	CAYRSLYGGSQGNLIF	Viral	VDJdb	HCV
ATDALMTGF	CASRDRGSNTGELFF	CAYRSLYNNNDMRF	Viral	VDJdb	HCV
ATDALMTGF	CASSDVGQLYEQYF	CAGSLGGFGNVLHF	Viral	VDJdb	HCV
ATDALMTGF	CASSLEGQLYEQYF	CAVCEEGSQGNLIF	Viral	VDJdb	HCV
ATDALMTGF	CASSLSSGGGYTF		Viral	VDJdb	HCV
ATDALMTGF	CATSDGTAGNQPQHF	CAVTPGDYKLSF	Viral	VDJdb	HCV
ATDALMTGF	CASSLEGQLNEQFF	CAVRRRGSQGNLIF	Viral	VDJdb	HCV
ATDALMTGF	CASSLSQGALYEQYF	CAVSEGGNKLVF	Viral	VDJdb	HCV
ATDALMTGF	CSGSLWTGDSYEQYF	CVAGAAGNKLTF	Viral	VDJdb	HCV
ATDALMTGF	CASRPTGQLYEQYF	CVVNVGLDDKIIF	Viral	VDJdb	HCV
ATDALMTGF	CASSMGSIGNQPQHF	CAVTEGGFKTIF	Viral	VDJdb	HCV
ATDALMTGF	CASSQGLLGSETQYF	CAMREGLGFQKLVF	Viral	VDJdb	HCV
ATDALMTGF	CASNLIGQLNEQYF	CAVSNGGSQGNLIF	Viral	VDJdb	HCV
ATDALMTGF	CASRDRGSNTGELFF	CAYRSLYNNNYMRF	Viral	VDJdb	HCV
ATDALMTGF	CASSSPDRGDQPQHF	CAMREGQGFQKLVF	Viral	VDJdb	HCV
ATDALMTGF	CASSENTANTGELFF	CAVSLLNYGGSQGNLIF	Viral	VDJdb	HCV
ATDALMTGF	CSARDLSSSNQPQHF	CAYRTPYGGSQGNLIF	Viral	VDJdb	HCV
ATDALMTGF	CASSSLDSYNEQFF	CAGLDDSWGKLQF	Viral	VDJdb	HCV
ATDALMTGF	CATSFTGTAYEQYF	CVADSQNSGGYQKVTF	Viral	VDJdb	HCV
ATDALMTGF	CASRGDTFYEQYF	CAFTSNTGKLIF	Viral	VDJdb	HCV
ATDALMTGF	CAISESSSGNNEQFF	CAEKGGDDKIIF	Viral	VDJdb	HCV
ATDALMTGF	CASSFDSQLYEQYF	CAVKDGGSQGNLIF	Viral	VDJdb	HCV
ATDALMTGF	CASSLGGPGVYNEQFF	CVVNLLYSSASKIIF	Viral	VDJdb	HCV
ATDALMTGF	CASSTQGQLTEAFF	CAVRRPQGDFNKFYF	Viral	VDJdb	HCV
ATDALMTGF	CAISESSSGNNEQFF	CAVTGGDYKLSF	Viral	VDJdb	HCV
ATDALMTGF	CASSLVGQLDEQYF	CAVRPTGGFKTIF	Viral	VDJdb	HCV
ATDALMTGF	CASSLSGQLETQYF	CAVRPTGGFKTIF	Viral	VDJdb	HCV
ATDALMTGF	CASSYSLGFYEQFF	CAYRSRGETSGSRLTF	Viral	VDJdb	HCV
ATDALMTGF	CSASGPTGGRDSGELFF	CVVGAAGNKLTF	Viral	VDJdb	HCV
ATDALMTGF	CASSLEGQLNEQFF	CAVRVEGSQGNLIF	Viral	VDJdb	HCV
ATDALMTGF	CASSLSGQLDTQYF	CAVRNTGGFKTIF	Viral	VDJdb	HCV
ATDALMTGF	CASSQENGLYGYTF	CAVRGREETSGSRLTF	Viral	VDJdb	HCV
ATDALMTGF	CASSPPVISNNEQYF	CVVSDHYSNSGYALNF	Viral	VDJdb	HCV
ATDALMTGF	CASSTQVIGNQPQHF	CAAKAAGNKLTF	Viral	VDJdb	HCV
ATDALMTGF	CASSYHILGTIHDAGELFF	CAGLWKKSSGDKLTF	Viral	VDJdb	HCV
ATDALMTGF	CAISESSSGNNEQFF	CAVTSGDYKLSF	Viral	VDJdb	HCV
ATDALMTGF		CAYRSPYGGSQGNLIF	Viral	VDJdb	HCV
ATDALMTGF	CASRSHDSSTDTQYF	CAYFSLYGGSQGNLIF	Viral	VDJdb	HCV
ATDALMTGF	CASSLNRPDRASYEQYF	CAVRDLYGSSASKIIF	Viral	VDJdb	HCV
ATDALMTGF	CSARDTVSSNQPQHF	CAYRTPYGGSQGNLIF	Viral	VDJdb	HCV
ATDALMTGF	CASSLLGPGGDVYNEQFF		Viral	VDJdb	HCV
ATDALMTGF	CAISESSAGFNEQFF		Viral	VDJdb	HCV
ATDALMTGF	CASSLTSGTYEQYF		Viral	VDJdb	HCV
ATDALMTGF		CAVSDGDYKLSF	Viral	VDJdb	HCV
ATDALMTGF	CASSGTTEWNNSPLHF	CAENTNAGKSTF	Viral	VDJdb	HCV
ATDALMTGF	CSAEMLQISDTQYF		Viral	VDJdb	HCV
ATDALMTGF	CASSELGQLNEQFF	CVVNDPYTGGFKTIF	Viral	VDJdb	HCV
ATDALMTGF	CASSQNRTGGRYQPQHF		Viral	VDJdb	HCV
ATDALMTGF	CAISESSSGNNEQFF		Viral	VDJdb	HCV
ATDALMTGF	CASSFVKLADSSYNEQFF	CAMWGAQKLVF	Viral	VDJdb	HCV
ATDALMTGF	CASSSDSQLYEQYF	CAVRQSGSQGNLIF	Viral	VDJdb	HCV
ATDALMTGF		CAVRNTGGFKTIF	Viral	VDJdb	HCV
ATDALMTGF	CASSGTRQISGTEAFF	CAMSEAAGNKLTF	Viral	VDJdb	HCV
ATDALMTGF		CAVTSGDYKLSF	Viral	VDJdb	HCV
ATDALMTGF	CATSDSVAGNQPQHF	CAVSAGDYKLSF	Viral	VDJdb	HCV
ATDALMTGF	CASRLLGQLETQYF	CAVNYGGSQGNLIF	Viral	VDJdb	HCV
ATDALMTGF	CASSSLGQLDTQYF	CAVISRGSQGNLIF	Viral	VDJdb	HCV
ATDALMTGF	CASSSLERSFGEAFF		Viral	VDJdb	HCV
ATDALMTGF	CATSDWTGSSYNEQFF	CAGLGNEKLTF	Viral	VDJdb	HCV
ATDALMTGF	CASSPSGQLDSQHF	CALTPISDGQKLLF	Viral	VDJdb	HCV
ATDALMTGF	CATSDWTGSSYNEQFF		Viral	VDJdb	HCV
ATDALMTGF	CSARDQLGLAGFGYTF		Viral	VDJdb	HCV
ATDALMTGF	CAITIADVSTDTQYF	CAYRSRNNNDMRF	Viral	VDJdb	HCV
ATDALMTGF	CASSLEGQLNEQFF	CAVVYPLTHGSSNTGKLIF	Viral	VDJdb	HCV
ATDALMTGF	CSARPRESSNQPQHF	CAYRTPYGGSQGNLIF	Viral	VDJdb	HCV
ATDALMTGF	CAISDSTIGNTEAFF	CAVSEGNYQLIW	Viral	VDJdb	HCV
ATDALMTGF	CSAREKTINTGELFF	CAYSSLYGGSQGNLIF	Viral	VDJdb	HCV
ATDALMTGF	CASSENTANTGELFF	CAVIAINSGYALNF	Viral	VDJdb	HCV
ATDALMTGF	CASSENSNSNQPQHF	CAYRSLYVSGAGSYQLTF	Viral	VDJdb	HCV
ATDALMTGF		CAYRSLYGGSQGNLIF	Viral	VDJdb	HCV
ATDALMTGF	CASQSAEASTDTQYF	CAENILSSSNTGKLIF	Viral	VDJdb	HCV
ATDALMTGF	CASSMWTSGGPTDTQYF	CVVSDLYGGSQGNLIF	Viral	VDJdb	HCV
ATDALMTGF	CASSHGLATDTQYF		Viral	VDJdb	HCV
ATDALMTGF	CASSQERNSNQPQHF	CAYRSLYGGSQGNLIF	Viral	VDJdb	HCV
ATDALMTGF	CASGQAGQLDTQYF	CAVRNTGGFKTIF	Viral	VDJdb	HCV
ATDALMTGF	CASSQDVYPYEQYF	CVVKNLYGGSQGNLIF	Viral	VDJdb	HCV
ATDALMTGF	CASSQDPGILYEQYF	CAVSEGSNYQLIW	Viral	VDJdb	HCV
ATDALMTGF	CASSFQLGGETQYF	CAVKIIQGAQKLVF	Viral	VDJdb	HCV
ATDALMTGF	CASSEVTAGDGYTF	CAVLTLYSGAGSYQLTF	Viral	VDJdb	HCV
ATDALMTGF	CASSQDPGVLYEQYF	CAVSEGSNYQLIW	Viral	VDJdb	HCV
ATDALMTGF	CASSLIGNTGELFF	CAVTDREAGTALIF	Viral	VDJdb	HCV
ATDALMTGF	CASSVTGQLDEQYF	CAVFNTGGFKTIF	Viral	VDJdb	HCV
ATDALMTGF	CASSLVGAGNDEQYF	CAMREGRNSSYKLIF	Viral	VDJdb	HCV
ATDALMTGF	CASRDNMNSNQPQHF	CAYRSNYGGSQGNLIF	Viral	VDJdb	HCV
ATDALMTGF	CASSLAGPGLGLEQYF	CALDPLYSSASKIIF	Viral	VDJdb	HCV
ATDALMTGF	CASSQEQNSNQPQHF	CAYRSLYGGSQGNLIF	Viral	VDJdb	HCV
ATDALMTGF	CASSFGPTPDTQYF		Viral	VDJdb	HCV
ATDALMTGF	CAISESSAGFNEQFF	CAVSDGDYKLSF	Viral	VDJdb	HCV
ATDALMTGF	CASSLTSGTYEQYF	CALSEWNTGFQKLVF	Viral	VDJdb	HCV
ATDALMTGF	CARTDRDISTDTQYF	CAYRSLYSGAGSYQLTF	Viral	VDJdb	HCV
ATDALMTGF	CASSLIGQLDEQYF	CAVRRTGGFKTIF	Viral	VDJdb	HCV
ATDALMTGF	CASSDSGQIYEQYF	CVGGLNTPLVF	Viral	VDJdb	HCV
ATDALMTGF	CATSDSVAGNQPQHF		Viral	VDJdb	HCV
ATDALMTGF	CASSQELNSNQPQHF	CAYRSLYGGSQGNLIF	Viral	VDJdb	HCV
ATDALMTGF	CASSQDSGILQPQHF	CAVSEGSNYQLIW	Viral	VDJdb	HCV
ATDALMTGF	CASSQGARDLVNEKLFF	CAMREFSYGSSNTGKLIF	Viral	VDJdb	HCV
ATDALMTGF	CATSDSSFGGGPQHF	CAVTGGDYKLSF	Viral	VDJdb	HCV
ATDALMTGF	CASSFGPTPDTQYF	CIVRVLYGGSQGNLIF	Viral	VDJdb	HCV
ATDALMTGF	CASSESSSGANVLTF		Viral	VDJdb	HCV
ATDALMTGF	CAKTPGSSNTDTQYF	CAYRSNYGGSQGNLIF	Viral	VDJdb	HCV
ATDALMTGF	CASSPSGQLDSQHF	CAVRPSGGFKTIF	Viral	VDJdb	HCV
ATDALMTGF	CATSDGTAGNQPQHF		Viral	VDJdb	HCV
ATDALMTGF	CASSFMGQLDEQFF	CAVRERDNQGGKLIF	Viral	VDJdb	HCV
ATDALMTGF	CASSGQGSIDTQYF		Viral	VDJdb	HCV
ATDALMTGF	CASSFMGQLDEQFF	CLPSGTYKYIF	Viral	VDJdb	HCV
ATDALMTGF	CSARSVDSSNQPQHF	CAYRTPYGGSQGNLIF	Viral	VDJdb	HCV
ATDALMTGF	CAWSQTGTGALYGYTF		Viral	VDJdb	HCV
ATDALMTGF	CASSQEYNSNQPQHF	CAYRSLYGGATNKLIF	Viral	VDJdb	HCV
ATDALMTGF		CVSGAAGNKLTF	Viral	VDJdb	HCV
ATDALMTGF	CSGSLWTGDSYEQYF		Viral	VDJdb	HCV
ATDALMTGF	CASSITGQLDTQYF	CAVFNTGGFKTIF	Viral	VDJdb	HCV
ATDALMTGF	CASSYPYRGLLAGSGNTIYF	CAFMSLYGGSQGNLIF	Viral	VDJdb	HCV
ATDALMTGF	CATSFTGTAYEQYF	CGRQSKFWGLPESYF	Viral	VDJdb	HCV
ATDALMTGF	CASSFRDIGNQPQHF		Viral	VDJdb	HCV
ATDALMTGF	CATSGLESSYNEQFF	CAVPNFGNEKLTF	Viral	VDJdb	HCV
ATDALMTGF	CASNYIAGVEEQFF	CAVKLIQGAQKLVF	Viral	VDJdb	HCV
ATDALMTGF		CAVTAGDYKLSF	Viral	VDJdb	HCV
ATDALMTGF	CSARDLSSSNQPQHF		Viral	VDJdb	HCV
ATDALMTGF	CAISDSAAGNNEQFF	CAVSGGDYKLSF	Viral	VDJdb	HCV
ATDALMTGF	CASSGQGTTDTQYF		Viral	VDJdb	HCV
ATDALMTGF	CARTIADQPQHF	CVVSPSGNTPLVF	Viral	VDJdb	HCV
ATDALMTGF	CASSLIQGSYEQYF	CAPHPSGYSTLTF	Viral	VDJdb	HCV
ATDALMTGF	CASSEYTGTSGPYEQYF	CAGLHLYSGGGADGLTF	Viral	VDJdb	HCV
ATDALMTGF	CAISESAEAYEQYF	CATHPSGTYKYIF	Viral	VDJdb	HCV
ATDALMTGF	CASSDVGQLYEQYF		Viral	VDJdb	HCV
ATDALMTGF	CSARPRESSNQPQHF	CGADPQGGDNNARLMF	Viral	VDJdb	HCV
ATDALMTGF	CASRLLGQLETQYF		Viral	VDJdb	HCV
ATDALMTGF	CASSLIQGSYEQYF		Viral	VDJdb	HCV
ATDALMTGF	CASSIRDSGNQPQHF	CAVTPGDYKLSF	Viral	VDJdb	HCV
ATDALMTGF	CASSELGQLNEQFF		Viral	VDJdb	HCV
ATDALMTGF		CAVRGREETSGSRLTF	Viral	VDJdb	HCV
ATDALMTGF	CSARTFDSSNQPQHF	CAYRTPYGGSQGNLIF	Viral	VDJdb	HCV
ATDALMTGF	CASSQESGNPNNEQFF	CAYRSNYGGSQGNLIF	Viral	VDJdb	HCV
ATDALMTGF	CASSLNRPDRASYEQYF		Viral	VDJdb	HCV
ATDALMTGF	CASTFGRRGSGEKLFF	CAVRGGSYIPTF	Viral	VDJdb	HCV
ATDALMTGF	CASSYPRTASNQPQHF	CAVWAGNQFYF	Viral	VDJdb	HCV
ATDALMTGF	CASSETGQLDEQFF	CAVRRTGGFKTIF	Viral	VDJdb	HCV
ATDALMTGF	CASSLTGQLETQYF	CAVRGTGGFKTIF	Viral	VDJdb	HCV
ATDALMTGF	CASSLLAGNTGELFF	CAVYLIYNQGGKLIF	Viral	VDJdb	HCV
ATDALMTGF	CATSDSTAGNQPQHF	CAVTRGDYKLSF	Viral	VDJdb	HCV
ATDALMTGF	CATSTRDRVTANTGELFF	CAYYQMYSGGGADGLTF	Viral	VDJdb	HCV
ATDALMTGF	CASSLAFESGQTTAKNIQYF	CAMREGGDMRF	Viral	VDJdb	HCV
ATDALMTGF	CASSPTTESYEQYF	CAVKGNTGFQKLVF	Viral	VDJdb	HCV
ATDALMTGF	CASSFGGSRLGEETQYF	CAVIPLYSGAGSYQLTF	Viral	VDJdb	HCV
ATDALMTGF		CAVLSPGAGSYQLTF	Viral	VDJdb	HCV
ATDALMTGF	CASSPSGQLEKLFF	CAVRPTGGFKTIF	Viral	VDJdb	HCV
ATDALMTGF	CASSVLDSSLGPDTQYF		Viral	VDJdb	HCV
ATDALMTGF		CALSLYYGGSQGNLIF	Viral	VDJdb	HCV
ATDALMTGF	CASRIRAQGFADTQYF	CVVNGNRDDKIIF	Viral	VDJdb	HCV
ATDALMTGF	CAWSVRDIGNQPQHF	CAVTAGDYKLSF	Viral	VDJdb	HCV
ATDALMTGF		CAVTVGDYKLSF	Viral	VDJdb	HCV
ATDALMTGF	CASSLEGQLYEQYF	CAVKLEGSQGNLIF	Viral	VDJdb	HCV
ATDALMTGF		CAVTTGDYKLSF	Viral	VDJdb	HCV
ATDALMTGF	CASSDGTVGNQPQHF		Viral	VDJdb	HCV
ATDALMTGF	CASRTGISNTGELFF	CAYRSLYNNNDMRF	Viral	VDJdb	HCV
ATDALMTGF	CASSQFFSGEGLYGYTF	CAGAPAGGTSYGKLTF	Viral	VDJdb	HCV
ATDALMTGF	CASSQDSGILYEQYF	CAVSEGSNYQLIW	Viral	VDJdb	HCV
ATDALMTGF	CATSGLESSYNEQFF	CAYRSLYSGGGADGLTF	Viral	VDJdb	HCV
ATDALMTGF	CAISESSFGGGEQFF	CAVGQGDYKLSF	Viral	VDJdb	HCV
ATDALMTGF	CASSTQVIGNQPQHF	CAMSAGSYQLTF	Viral	VDJdb	HCV
ATDALMTGF	CASGSGSAGNQPQHF	CAVTPGDYKLSF	Viral	VDJdb	HCV
ATDALMTGF	CASSYEGAGNQPQHF	CAVSTSGGSNYKLTF	Viral	VDJdb	HCV
ATDALMTGF	CAISDSAAGNNEQFF		Viral	VDJdb	HCV
ATDALMTGF	CASRDGTINTGELFF	CAYRSLYNNNDMRF	Viral	VDJdb	HCV
ATDALMTGF	CASSQEYGGAYEQYF	CAVAGGTSYGKLTF	Viral	VDJdb	HCV
ATDALMTGF	CAISGGEAGNQPQHF	CAVTPGDYKLSF	Viral	VDJdb	HCV
ATDALMTGF	CASSSLERSFGEAFF	CAGQVSNNNDMRF	Viral	VDJdb	HCV
ATDALMTGF	CASSLLGSYNEQFF	CAVNLGNEKLTF	Viral	VDJdb	HCV
ATDALMTGF	CAWSVRDIGNQPQHF		Viral	VDJdb	HCV
ATDALMTGF	CASSLNLGSYGYTF		Viral	VDJdb	HCV
ATDALMTGF	CASSESSSGANVLTF	CAVTPGDYKLSF	Viral	VDJdb	HCV
GPRLGVRAT	CASSQAPPGQGVDIQYF		Viral	VDJdb	HCV
GPRLGVRAT	CASSQAPPGQGVDIQYF	CAVRAYGQNFVF	Viral	VDJdb	HCV
GPRLGVRAT		CAVRAYGQNFVF	Viral	VDJdb	HCV
GPRLGVRAT	CASSQVPPGQGTDTQYF	CAVRGYGNKLVF	Viral	VDJdb	HCV
GPRLGVRAT	CSAREPPGLAGPYEQYF		Viral	VDJdb	HCV
RLRPGGKKR	CASSLERETEAFF		Viral	VDJdb	HIV
RLRPGGKKR	CASSLDWGTFGEQYF		Viral	VDJdb	HIV
RLRPGGKKR	CASSEDESYEQYF		Viral	VDJdb	HIV
RLRPGGKKR	CASSEWNTEAFF		Viral	VDJdb	HIV
RLRPGGKKR	CASSLDRAGDTQYF		Viral	VDJdb	HIV
RLRPGGKKR	CATSDDGASDGNEQFF		Viral	VDJdb	HIV
RLRPGGKKR	CASSQGWGADTQYF		Viral	VDJdb	HIV
RLRPGGKKR	CASSPGWGEDTQYF		Viral	VDJdb	HIV
RLRPGGKKR	CASSPQWVEDGYSF		Viral	VDJdb	HIV
RLRPGGKKR	CASSQDPAGVGTDTQYF		Viral	VDJdb	HIV
RLRPGGKKR	CASSLGVDSLTDTQYF		Viral	VDJdb	HIV
RLRPGGKKR	CASSEGQLTSYEQTF		Viral	VDJdb	HIV
RLRPGGKKR	CASSEDESYEQTF		Viral	VDJdb	HIV
RLRPGGKKR	CASSDPGGSGEQYF		Viral	VDJdb	HIV
RLRPGGKKR	CASSVGVQGDTQYF		Viral	VDJdb	HIV
RLRPGGKKR	CASSEGQLYSYEQTF		Viral	VDJdb	HIV
RLRPGGKKR	CASSPGVGGETQYF		Viral	VDJdb	HIV
RLRPGGKKR	CASSAGNGSYEQYF		Viral	VDJdb	HIV
RLRPGGKKR	CSAREFSDRDYEQYF		Viral	VDJdb	HIV
RLRPGGKKR	CASSQDPAGWGTDTQYF		Viral	VDJdb	HIV
RLRPGGKKR	CASSNGVGIAEAFF		Viral	VDJdb	HIV
RLRPGGKKR	CSAEPRELRGAEAFF		Viral	VDJdb	HIV
RLRPGGKKK	CATSNDRDLDEQFF		Viral	VDJdb	HIV
RLRPGGKKK	CASSFGWGGSYNEGFF		Viral	VDJdb	HIV
RLRPGGKKK	CASSEGTGEHRGAVFF		Viral	VDJdb	HIV
RLRPGGKKK	CASSWGRANVEQYF		Viral	VDJdb	HIV
RLRPGGKKK	CASSPGLDGEQYF		Viral	VDJdb	HIV
RLRPGGKKK	CASSFFLSRERDEQFF		Viral	VDJdb	HIV
RLRPGGKKK	CASSLSGEAGGRYNEQFF		Viral	VDJdb	HIV
RLRPGGKKK	CASSLDRNTGELFF		Viral	VDJdb	HIV
RLRPGGKKK	CASRDSSYEQYF		Viral	VDJdb	HIV
RLRPGGKKK	CASSPGWGLDEQFF		Viral	VDJdb	HIV
RLRPGGKKK	CATSDDGTPNNEQFF		Viral	VDJdb	HIV
RLRPGGKKK	CASSVGWGSETQYF		Viral	VDJdb	HIV
RLRPGGKKK	CASSLDGNTGELFF		Viral	VDJdb	HIV
RLRPGGKKK	CASSDTLNTEAFF		Viral	VDJdb	HIV
RLRPGGKKK	CASTNREVLHEQFF		Viral	VDJdb	HIV
RLRPGGRKR	CASRDSSYEQYF		Viral	VDJdb	HIV
RLRPGGRKR	CATSDDGTPNNEQFF		Viral	VDJdb	HIV
RLRPGGRKR	CASSLGYGLNQPQHF		Viral	VDJdb	HIV
RLRPGGRKR	CASSLERGESDTQYF		Viral	VDJdb	HIV
RLRPGGRKR	CASSDTLNTEAFF		Viral	VDJdb	HIV
RLRPGGRKR	CASSPLGGLGNEQFF		Viral	VDJdb	HIV
RLRPGGRKR	CASSPGWGLDQPQHF		Viral	VDJdb	HIV
RLRPGGRKR	CASSLGWGLDQPQHF		Viral	VDJdb	HIV
KLGGALQAK	CASSEGWHSYEQYF	CADLGSQGNLIF	Viral	VDJdb	CMV
KLGGALQAK	CASGLNIDGDEQFF	CALSDPGYSSASKIIF	Viral	VDJdb	CMV
IVTDFSVIK	CATSTGDSNQPQHF	CAVRSSGGSYIPTF	Viral	VDJdb	EBV
KLGGALQAK	CASSVMLDSPLHF	CAVGNRDDKIIF	Viral	VDJdb	CMV
CYTWNQMNL	CASSLESGFLSGYTF	CAFHGARLMF	Human	VDJdb	HomoSapiens
KLGGALQAK	CASSFTYRDTQYF	CAYRSSPWGTNAGKSTF	Viral	VDJdb	CMV
IVTDFSVIK	CATSDSPGGSYNEQFF	CAVQADQTGANNLFF	Viral	VDJdb	EBV
KLGGALQAK	CASSVRSSMNTEAFF	CATDRDDKIIF	Viral	VDJdb	CMV
KLGGALQAK	CASSPTGLEAFF	CAPGGSQGNLIF	Viral	VDJdb	CMV
IVTDFSVIK	CASSLGQGVFYTF	CAVDRGSSGGGADGLTF	Viral	VDJdb	EBV
IVTDFSVIK	CASSVGQVFYSGTF	CALSEIGNAGGTSYGKLTF	Viral	VDJdb	EBV
IVTDFSVIK	CASSLMGGTYNEQFF	CAVMNRDDKIIF	Viral	VDJdb	EBV
KLGGALQAK	CASSQDRVTWGGIAKNIQYF	CAVQAVANFGNEKLTF	Viral	VDJdb	CMV
IVTDFSVIK	CASSWGGGSHYGYTF	CAVQAVGSDGQKLLF	Viral	VDJdb	EBV
KLGGALQAK	CASSWTGLGTEAFF	CAEPGSQGNLIF	Viral	VDJdb	CMV
KLGGALQAK	CASTYGSGELFF	CVVSSLYQKVTF	Viral	VDJdb	CMV
IVTDFSVIK	CASSWGGGSHYGYTF	CAVRPNDYKLSF	Viral	VDJdb	EBV
KLGGALQAK	CATSRDRLAGSNYEQYF	CAFIQGGSEKLVF	Viral	VDJdb	CMV
KLGGALQAK	CASSQDPGDEQFF	CAERVTGGGNKLTF	Viral	VDJdb	CMV
KLGGALQAK	CASSQDGNRGRDEQYF	CARSTSYGKLTF	Viral	VDJdb	CMV
IVTDFSVIK	CASSPGGLAGADTQYF	CAGHTGNQFYF	Viral	VDJdb	EBV
IVTDFSVIK	CASSQRPSEVGELFF	CAGHTGNQFYF	Viral	VDJdb	EBV
IVTDFSVIK	CASSLRDGSEAFF	CAGHTGNQFYF	Viral	VDJdb	EBV
IVTDFSVIK	CASSWGGGSHYGYTF	CAEMEGGSYIPTF	Viral	VDJdb	EBV
IVTDFSVIK	CASSWGGGSHYGYTF	CAVGAGTALIF	Viral	VDJdb	EBV
IVTDFSVIK	CASSPVTGGGSGANVLTF	CAGHTGNQFYF	Viral	VDJdb	EBV
IVTDFSVIK	CASSWGGGSHYGYTF	CAFMTNAGGTSYGKLTF	Viral	VDJdb	EBV
IVTDFSVIK	CASSFGQGTGTEAFF	CAVRDEAGGSYIPTF	Viral	VDJdb	EBV
IVTDFSVIK	CASSWGGGSHYGYTF	CAMNPAWGGATNKLIF	Viral	VDJdb	EBV
KLGGALQAK	CASSVAPDTQYF	CAVGAGNTDKLIF	Viral	VDJdb	CMV
KLGGALQAK	CASSWPGGTEAFF	CAPLPQGGKLIF	Viral	VDJdb	CMV
KLGGALQAK	CASSLADGGFSYEQYF	CAEAVMDTGRRALTF	Viral	VDJdb	CMV
KLGGALQAK	CASGLVLKGQEIYGYTF	CAVKGGNEKLTF	Viral	VDJdb	CMV
IVTDFSVIK	CASSWGGGSHYGYTF	CAGDYGGATNKLIF	Viral	VDJdb	EBV
KLGGALQAK	CASSEWRERTKNIQYF	CAVTNLFGNEKLTF	Viral	VDJdb	CMV
KLGGALQAK	CASSRFGDTEAFF	CAATPYNTDKLIF	Viral	VDJdb	CMV
RLRAEAQVK	CASGGKVFPPYEQYF	CAFMKHRAAGNKLTF	Viral	VDJdb	EBV
KLGGALQAK	CASSQDADTDTQYF	CAVNFYYNQGGKLIF	Viral	VDJdb	CMV
IVTDFSVIK	CASSRVSEGRNTEAFF	CAVALWGGYNKLIF	Viral	VDJdb	EBV
KLGGALQAK	CASSQDSPTNYGYTF	CVPMDTGRRALTF	Viral	VDJdb	CMV
KLGGALQAK	CATSRDRLGGGRYEQYF	CVVSADSGGSNYKLTF	Viral	VDJdb	CMV
KLGGALQAK	CASSHRSGTEAFF	CAVRDGGLGSGGYQKVTF	Viral	VDJdb	CMV
IVTDFSVIK	CAWVLGPAGDTQYF	CATEGASGGSYIPTF	Viral	VDJdb	EBV
KLGGALQAK	CASSLRTGAPHRYTF	CAIGGSNYKLTF	Viral	VDJdb	CMV
KLGGALQAK	CASSLAGSSGNEQFF	CAVSFSGYALNF	Viral	VDJdb	CMV
KLGGALQAK	CASSLSGYEQYF	CVVNPNNAGNMLTF	Viral	VDJdb	CMV
KLGGALQAK	CASRGRNGYTF	CAVEDGNNDMRF	Viral	VDJdb	CMV
KLGGALQAK	CASSQVASDEQFF	CATDANNAGNMLTF	Viral	VDJdb	CMV
KLGGALQAK	CASSPQAGGSYEQYF	CAPDTGNQFYF	Viral	VDJdb	CMV
KLGGALQAK	CARYRHLGEAFF	CATDVGGETSGSRLTF	Viral	VDJdb	CMV
KLGGALQAK	CATSDWLAGDADTQYF	CAVGANYQLIW	Viral	VDJdb	CMV
KLGGALQAK	CSAIPQVRAHEQYF	CLVGVHTGGFKTIF	Viral	VDJdb	CMV
KLGGALQAK	CATSDFRDSSNEQFF	CASVGMDSSYKLIF	Viral	VDJdb	CMV
IVTDFSVIK	CASSSTGGGEKDQPQHF	CAAKEGYSTLTF	Viral	VDJdb	EBV
KLGGALQAK	CASSLGQQPGPGNTIYF	CAMREPPTDSWGKLQF	Viral	VDJdb	CMV
KLGGALQAK	CSAPGRYYNEQFF	CAVRAIKSSGDKLTF	Viral	VDJdb	CMV
IVTDFSVIK	CASSWGGGSHYGYTF	CAVFGTASKLTF	Viral	VDJdb	EBV
IVTDFSVIK	CASSIRSSYEQYF	CAMREGLNSGYALNF	Viral	VDJdb	EBV
KLGGALQAK	CASSLAGPGAGGEQFF	CAVSDLADYKLSF	Viral	VDJdb	CMV
KLGGALQAK	CASSFSLEFTGELFF	CAVSTSGGSYIPTF	Viral	VDJdb	CMV
KLGGALQAK	CASSPAPTETQYF	CILRDGVRDDKIIF	Viral	VDJdb	CMV
KLGGALQAK	CASSLAGTGYEQYF	CAMREDIIQGAQKLVF	Viral	VDJdb	CMV
KLGGALQAK	CATSGTQGYQETQYF	CVVNPPENNAGNMLTF	Viral	VDJdb	CMV
KLGGALQAK	CASSLDGSNQPQHF	CALSDVEYGNKLVF	Viral	VDJdb	CMV
KLGGALQAK	CASSQRTSAETQYF	CAVSAGGYNKLIF	Viral	VDJdb	CMV
IVTDFSVIK	CASSPLTSGSYEQYF	CVVSRMDSSYKLIF	Viral	VDJdb	EBV
KLGGALQAK	CATDTRDSNQPQHF	CSVLSGGYNKLIF	Viral	VDJdb	CMV
AYAQKIFKI	CASSQTTPLTYNYEQYF	CATEPNTGFQKLVF	Viral	VDJdb	CMV
KLGGALQAK	CASSVVSGANVLTF	CVVSANSDGQKLLF	Viral	VDJdb	CMV
KLGGALQAK	CASSLTGFSWKHHIF	CAESTTGTASKLTF	Viral	VDJdb	CMV
KLGGALQAK	CASSQARGDTEAFF	CAVEEAGANNLFF	Viral	VDJdb	CMV
IVTDFSVIK	CASSYRPGQYTEAFF	CVVSVYSGGGADGLTF	Viral	VDJdb	EBV
KLGGALQAK	CATSREFQGAQPQHF	CAFPYNQGGKLIF	Viral	VDJdb	CMV
KLGGALQAK	CASSQAQASSYEQYF	CAVPKVDSNYQLIW	Viral	VDJdb	CMV
KLGGALQAK	CASSQDQGQDTEAFF	CLLNSGYSTLTF	Viral	VDJdb	CMV
KLGGALQAK	CSARPERELYEQYF	CAIGPGNTDKLIF	Viral	VDJdb	CMV
KLGGALQAK	CSARDINLDTYEQYF	CAIYMEYGNKLVF	Viral	VDJdb	CMV
KLGGALQAK	CASSPGPAKDTQYF	CALSEANYGGATNKLIF	Viral	VDJdb	CMV
IVTDFSVIK	CASSPRDRERGEQYF	CAVSAASGGSYIPTF	Viral	VDJdb	EBV
KLGGALQAK	CASRETYNEQFF	CADNAGNMLTF	Viral	VDJdb	CMV
KLGGALQAK	CASSFLAGGYGDTQYF	CAAYYSGGGADGLTF	Viral	VDJdb	CMV
KLGGALQAK	CASSPLGPNYEQYF	CAAEGSFQKLVF	Viral	VDJdb	CMV
KLGGALQAK	CATSDGTPDSDPYEQYF	CAVPPGAGSYQLTF	Viral	VDJdb	CMV
KLGGALQAK	CASSVVSGANVLTF	CASIAGTYKYIF	Viral	VDJdb	CMV
IVTDFSVIK	CASSLRDGSEAFF	CAAINPTSGTYKYIF	Viral	VDJdb	EBV
KLGGALQAK	CASSLSFGDTEAFF	CAVIEDYGQNFVF	Viral	VDJdb	CMV
KLGGALQAK	CASSWGMTGELFF	CAASETNNDMRF	Viral	VDJdb	CMV
KLGGALQAK	CASTYLGGSLDGYTF	CAMNPAWGGATNKLIF	Viral	VDJdb	CMV
KLGGALQAK	CASSQGGGWTEAFF	CATDPQGAQKLVF	Viral	VDJdb	CMV
KLGGALQAK	CASSYLAGSTDTQYF	CAASRGRLSF	Viral	VDJdb	CMV
KLGGALQAK	CASSPRDTYYGYTF	CAVRDIDTGRRALTF	Viral	VDJdb	CMV
KLGGALQAK	CASSQVGTVYGYTF	CAASDMYSGGGADGLTF	Viral	VDJdb	CMV
KLGGALQAK	CASRNLAPLHSGANVLTF	CAPRNYGQNFVF	Viral	VDJdb	CMV
KLGGALQAK	CASSFRYSLYEKLFF	CAYRSAASGSRLTF	Viral	VDJdb	CMV
KLGGALQAK	CASSTRDRGWTSGYNEQFF	CAAYRMGKSTF	Viral	VDJdb	CMV
IVTDFSVIK	CASSWGGGSHYGYTF	CILWVAAGNKLTF	Viral	VDJdb	EBV
KLGGALQAK	CSVTPSGEQTQYF	CAVTGNTPLVF	Viral	VDJdb	CMV
KLGGALQAK	CASSTDRAAQPQHF	CALKLIKAAGNKLTF	Viral	VDJdb	CMV
IVTDFSVIK	CSASPGDYEQYF	CAMNPAWGGATNKLIF	Viral	VDJdb	EBV
KLGGALQAK	CASSQEGESNYGYTF	CALSEAPGANNLFF	Viral	VDJdb	CMV
KLGGALQAK	CASSLVQGYTF	CAVIADTGGFKTIF	Viral	VDJdb	CMV
CYTWNQMNL	CSAMGQGARGRRGYNSPLHF	CLVGDKAAGNKLTF	Human	VDJdb	HomoSapiens
KLGGALQAK	CASTYAVTGNTEAFF	CAMSASYNTDKLIF	Viral	VDJdb	CMV
KLGGALQAK	CASSYSRFPYEQYF	CAVVWGNTPLVF	Viral	VDJdb	CMV
KLGGALQAK	CASRLVSMNTEAFF	CAGHSGGGADGLTF	Viral	VDJdb	CMV
SLLMWITQV	CATSDYTSDTQYF	CALSQVSGGSYIPTF	Human	VDJdb	HomoSapiens
KLGGALQAK	CSVTEDEKLFF	CAERTGGFKTIF	Viral	VDJdb	CMV
KLGGALQAK	CASSPENQGELFF	CAVKRGSTLGRLYF	Viral	VDJdb	CMV
IVTDFSVIK	CASSWGGGSHYGYTF	CAVIRSAQGGSEKLVF	Viral	VDJdb	EBV
KLGGALQAK	CASSYSILDTGELFF	CAVIAPGAGSYQLTF	Viral	VDJdb	CMV
KLGGALQAK	CASRSGPVNQPQHF	CAMRERADDKIIF	Viral	VDJdb	CMV
IVTDFSVIK	CASPDDGELHEQYF	CALIDQTGANNLFF	Viral	VDJdb	EBV
KLGGALQAK	CASSVQAGGYGYTF	CAVGPAQSSGYSTLTF	Viral	VDJdb	CMV
[truncated: 19,869 more rows]
