# Supplementary material for: Unveiling cross-reactivity: implications for immune response modulation in cancer
Source: Brief Bioinform. 2025 Jan 20;26(1):bbaf012. doi: 10.1093/bib/bbaf012 (PMC11744606; doi:10.1093/bib/bbaf012)
Supplement: Supplementary_Data_2_bbaf012 [file supplementary_data_2_bbaf012.xls]

## Sheet: Supplementary Data 2
Peptide	netMHCpan4_Score	netMHCpan4_Aff(nM)	netMHCpan4_%Rank	HumanProtein	ViralProtein	ViralSpecies	HumanSYMBOL	ViralNCBI_ID
AIISCFPNV	0.747323	15.4	0.1904	ENSP00000379377, ENSP00000452741	viral beta-1,6-N-acetylglucosaminyltransferase	Bovine gammaherpesvirus 4	GCNT3	NP_076572.1
ALAASAAAV	0.69378	27.5	0.3729	ENSP00000014112, ENSP00000342332, ENSP00000349428, ENSP00000408096, ENSP00000465652, ENSP00000468565, ENSP00000478414, ENSP00000489604	putative phage tail fiber protein	Ralstonia phage RSB1	PTBP1	YP_002213727.1
ALADLVPV	0.68255	31	0.415	ENSP00000346874, ENSP00000437111	Cupin incomplete domain containing protein, cupin-like domain protein	Pandoravirus inopinatum, Pandoravirus quercus	FAR1	YP_009120156.1, YP_009483138.1
ALAEKLDRL	0.720045	20.7	0.2823	ENSP00000317165, ENSP00000418647, ENSP00000420112	matrix protein	Johnston Atoll quaranjavirus	KRBA1	YP_009996583.1
ALALALVAV	0.772608	11.7	0.14	ENSP00000295633, ENSP00000394355, ENSP00000418505	Aspartyl/Asparaginyl beta-hydroxylase	Pandoravirus dulcis	FSTL1	YP_008319436.1
ALFKGLEKA	0.699598	25.8	0.3526	ENSP00000309052	putative virion RNA polymerase, virion-associated RNA polymerase	Erwinia phage Ea9-2 Ea9-2, Erwinia phage vB_EamP_Frozen	CATSPER1	YP_009007447.1, YP_009286200.1
ALLAALDAA	0.674101	34	0.4515	ENSP00000474988	F-box incomplete domain containing protein, putative DNA primase protein	Pandoravirus neocaledonia, Rhizobium phage RHEph10	TPBGL	YP_009352290.1, YP_009481761.1
ALLAALLAA	0.734144	17.8	0.2337	ENSP00000340589, ENSP00000357470, ENSP00000423184, ENSP00000477739	UL1 glycoprotein L	Bovine alphaherpesvirus 5	IL6R	NP_954948.1
ALLAGLPSL	0.85125	5	0.0338	ENSP00000301917	tape measure, tape measure protein	Mycobacterium phage Blue, Mycobacterium phage Pepe, Mycobacterium phage Ringer, Mycobacterium phage Ruotula, Mycobacterium phage STLscum, Mycobacterium phage TheloniousMonk	GPR25	YP_009189896.1, YP_009201039.1, YP_009977335.1, YP_009980534.1, YP_009980716.1, YP_009981366.1
ALLALLALL	0.755146	14.1	0.173	ENSP00000359659, ENSP00000359664, ENSP00000452177	A2 protein, E5	Aeromonas phage AhSzq-1, Aeromonas phage AhSzw-1, Tursiops truncatus papillomavirus 2	CTBS	YP_009800184.1, YP_009800329.1, YP_656478.1
ALLALLASL	0.767308	12.4	0.1486	ENSP00000247933, ENSP00000366827, ENSP00000422952	envelope glycoprotein G	Cervid alphaherpesvirus 3	IDUA, ST8SIA6	YP_010087608.1
ALLASLLAA	0.73203	18.2	0.2417	ENSP00000247933, ENSP00000422952	putative Rz-like lysis protein	Pectobacterium phage Arno160	IDUA	YP_009816868.1
ALLGGSLGL	0.720845	20.5	0.2796	ENSP00000221978, ENSP00000468910, ENSP00000469370	gag protein	Guenon simian foamy virus	NKG7	YP_009666125.1
ALLGLALVL	0.666122	37.1	0.486	ENSP00000291232	mannosyl-glycoprotein endo-beta-N-acetylglucosaminidase	Flavobacterium phage vB_FspM_immuto_2-6A	TNFRSF13C	YP_010114447.1
ALLGLILYL	0.809435	7.9	0.0805	ENSP00000280871	TGBp3	Turtle grass virus X	SLC2A13	YP_009552765.1
ALLLLFLAGV	0.683804	30.6	0.4096	ENSP00000276654, ENSP00000399148	polyprotein	Equine pegivirus 1	LRP12	YP_007697649.1
ALLQELEEA	0.668818	36	0.4744	ENSP00000263373, ENSP00000340345, ENSP00000375879, ENSP00000469242, ENSP00000470693, ENSP00000472136	serine integrase	Streptomyces phage Werner, Streptomyces phage Yasdnil	SPTBN4	YP_010056457.1, YP_010056530.1
ALLSLWYL	0.681326	31.4	0.4203	ENSP00000343034, ENSP00000361294, ENSP00000361302, ENSP00000384531, ENSP00000385797, ENSP00000404119	DNA helicase, helicase, RNA-DNA and DNA-DNA helicase ATPase, UvsW helicase	Aeromonas phage 50AhydR13PP, Aeromonas phage 60AhydR15PP, Aeromonas phage Aes012, Aeromonas phage Aes508, Aeromonas phage AS-gz, Aeromonas phage phiAS4, Aeromonas virus 25, Aeromonas virus 31, Aeromonas virus 44RR2, Stenotrophomonas phage IME13	POMT1	NP_932529.1, YP_003969111.1, YP_007010848.1, YP_007677887.1, YP_009217582.1, YP_009613016.1, YP_010095673.1, YP_010095966.1, YP_238901.1, YP_656400.1
ALMDGKVYDI	0.748876	15.1	0.1869	ENSP00000316240, ENSP00000317500, ENSP00000350223, ENSP00000447000, ENSP00000447077, ENSP00000447649, ENSP00000449809	nonstructural protein NS2-3, polyprotein	Bovine viral diarrhea virus 1 NADL, Pestivirus giraffe-1 H138	DNAJC14, RP11-762I7.5	NP_040937.1, NP_620053.1, NP_776266.1
ALMLAALSHL	0.667437	36.5	0.4804	ENSP00000289672	DNA packaging tegument protein UL17	Equid alphaherpesvirus 4, Equid alphaherpesvirus 8, Equid alphaherpesvirus 9	PKD1L1	NP_045263.1, YP_002333527.1, YP_006273025.1
ALSEMIQFYL	0.832224	6.1	0.0515	ENSP00000412237	BCRF1, interleukin-10, interleukin-10-like protein, ORF127 IL-10, ORF127 IL-10-like protein, OvHV-IL-10, putative IL-10, vIL10	Bovine papular stomatitis virus, Equid gammaherpesvirus 2, Equid gammaherpesvirus 5, Human herpesvirus 4 type 2 AG876, Lymphocryptovirus Macaca/pfe-lcl-E3, Macacine gammaherpesvirus 4, Orf virus, Ovine gammaherpesvirus 2, Papiine gammaherpesvirus 1, Parapoxvirus red deer/HL953 HL953, Seal parapoxvirus	IL10	NP_042666.1, NP_957904.1, NP_958035.1, YP_001129439.1, YP_009112866.1, YP_009118469.1, YP_009389410.1, YP_009664698.1, YP_010084637.1, YP_067941.1, YP_438128.1
ALYQFSNLL	0.675674	33.4	0.4447	ENSP00000352288, ENSP00000409171	P7 protein	Grapevine Cabernet Sauvignon reovirus	PLXNB2	YP_009428585.1
AMSEFDIFI	0.856161	4.7	0.0284	ENSP00000412237	BCRF1, interleukin-10, interleukin-10-like protein, ORF127 IL-10, ORF127 IL-10-like protein, putative IL-10, vIL10	Bovine papular stomatitis virus, Equid gammaherpesvirus 2, Equid gammaherpesvirus 5, Human herpesvirus 4 type 2 AG876, Lymphocryptovirus Macaca/pfe-lcl-E3, Macacine gammaherpesvirus 4, Orf virus, Papiine gammaherpesvirus 1, Parapoxvirus red deer/HL953 HL953, Seal parapoxvirus	IL10	NP_042666.1, NP_957904.1, NP_958035.1, YP_001129439.1, YP_009112866.1, YP_009118469.1, YP_009389410.1, YP_009664698.1, YP_010084637.1, YP_067941.1
AQIASGMAYV	0.704488	24.5	0.3355	ENSP00000350941, ENSP00000362659, ENSP00000362668, ENSP00000362680	p60 src, pp60 SRC, protein-tyrosine kinase	Rous sarcoma virus, Y73 sarcoma virus	SRC	NP_056888.1, NP_955616.1, YP_628286.1
AQLNSFIHV	0.673787	34.1	0.4529	ENSP00000358831	GNS1/SUR4, GNS1/SUR4 protein	Flamingopox virus FGPVKD09, Fowlpox virus, Pigeonpox virus	ELOVL4	NP_039011.1, YP_009046285.1, YP_009447965.1
AVAAIVAAV	0.727316	19.1	0.2583	ENSP00000236937, ENSP00000271450, ENSP00000351497, ENSP00000356938, ENSP00000356949, ENSP00000404329, ENSP00000426627, ENSP00000444663, ENSP00000480953	endonuclease	Pseudomonas phage Zuri	FCGR2A, FCGR2B, FCGR2C	YP_009883041.1
CLLPGLLLL	0.712349	22.5	0.3081	ENSP00000305919	membrane protein S1	Saimiriine betaherpesvirus 4	HTRA4	YP_004940177.1
CMWSGFSAA	0.711466	22.7	0.3112	ENSP00000259523, ENSP00000367207, ENSP00000429441, ENSP00000430235, ENSP00000478887, ENSP00000479618	MYC, p110, v-myc (59/61 kDa) protein	Avian carcinoma virus, Avian myelocytomatosis virus	MYC	NP_040504.1, NP_045935.1, NP_955602.1
FGLLGNILVV	0.784695	10.3	0.1208	ENSP00000339393, ENSP00000343952, ENSP00000383715	membrane protein E1	Equid gammaherpesvirus 2	CCR6	NP_042597.1
FIINGSEKV	0.739375	16.8	0.2139	ENSP00000312735, ENSP00000370625, ENSP00000391096, ENSP00000391452	intein-containing DNA-directed RNA polymerase subunit 2	Megavirus chiliensis	POLR2B	YP_004894390.1
FIIYDTHSL	0.743431	16.1	0.1991	ENSP00000286424, ENSP00000350965, ENSP00000444639, ENSP00000481025, ENSP00000488848	NMDA-receptor-like protein	Camelpox virus	TMBIM4	NP_570396.1
FISHILAFFA	0.674509	33.8	0.4498	ENSP00000251810, ENSP00000379248, ENSP00000428115, ENSP00000484318	ribonuclease reductase	Helicoverpa zea nudivirus 2	RRM2B	YP_004956813.1
FLALVALSI	0.706279	24	0.3293	ENSP00000304500, ENSP00000398076, ENSP00000442794	polyprotein	Madrid virus BT4075	ATP9B	YP_009362079.1
FLFCFVLAV	0.84517	5.3	0.0409	ENSP00000301665, ENSP00000482364	host translation inhibitory factor I, host translation inhibitory factor II, partial, host translation inhibitory factor III	Cotesia glomerata bracovirus	TMEM99	YP_009665793.1, YP_009665794.1, YP_009665795.1
FLFNAIETM	0.81877	7.1	0.069	ENSP00000251810, ENSP00000302955, ENSP00000353770, ENSP00000379248, ENSP00000419177, ENSP00000428115, ENSP00000484183, ENSP00000484318	ribonucleotide reductase small subunit	Skunkpox virus, Volepox virus	RRM2, RRM2B	YP_009281788.1, YP_009282734.1
FLFQGQPV	0.666686	36.8	0.4836	ENSP00000341268, ENSP00000462591	head-to-tail connector	Streptomyces phage TP1604, Streptomyces phage YDN12	TRADD	YP_009200132.1, YP_009215321.1
FLLEKGYEV	0.951454	1.7	0.0043	ENSP00000370194, ENSP00000436726	GDP-D-mannose dehydratase	Only Syngen Nebraska virus 5	GMDS	YP_009325563.1
FLLSQLFL	0.723032	20	0.2724	ENSP00000355432	RNA-dependent RNA polymerase	Impatiens necrotic spot virus NL-07	OR2M5	NP_619710.1
FLLTALYL	0.670441	35.4	0.4674	ENSP00000347721	polymerase	Domestic cat hepadnavirus	SPNS3	YP_009553236.1
FLLTLLLQL	0.820957	6.9	0.0659	ENSP00000264228, ENSP00000424714	ORF1ab polyprotein	Bat coronavirus BM48-31/BGR/2008	SRD5A3	YP_003858583.1
FLMNLLTA	0.718026	21.1	0.2889	ENSP00000294309, ENSP00000445551	RdRp	Xinzhou partiti-like virus 1	TPCN2	YP_009329867.1
FLMVDGDKV	0.806235	8.1	0.086	ENSP00000330432, ENSP00000476600	1ab	Hubei tetragnatha maxillosa virus 7	FAM83F	YP_009336500.1
FLNESGVLL	0.849434	5.1	0.0361	ENSP00000298910	1A polyprotein, nsp11 protein, ORF1a polyprotein, ORF1ab polyprotein	Bat coronavirus, Betacoronavirus England 1 England 1, Betacoronavirus Erinaceus/VMC/DEU/2012, Middle East respiratory syndrome-related coronavirus, Pipistrellus bat coronavirus HKU5	LRRK2	YP_007188578.1, YP_009047203.1, YP_009047228.1, YP_009361855.1, YP_009361856.2, YP_009513009.1, YP_009944337.1
FLSVLPYA	0.700219	25.6	0.3504	ENSP00000003084, ENSP00000389119	glycoprotein 5 (GP5)	Equine arteritis virus Bucyrus	CFTR	NP_065659.1
FLTEALPV	0.717285	21.3	0.2914	ENSP00000251810, ENSP00000302955, ENSP00000353770, ENSP00000379248, ENSP00000419177, ENSP00000428115, ENSP00000430641, ENSP00000484183, ENSP00000484318	ribonucleotide reductase small subunit, ribonucleotide reductase small subunit homolog, Ribonucleotide reductase small subunit protein, ribonucleotide reductase, small subunit, RR2b, RR2B	Lymantria dispar multiple nucleopolyhedrovirus, Lymantria xylina nucleopolyhedrovirus, Myxoma virus, Raccoonpox virus, Skunkpox virus, Spodoptera littoralis nucleopolyhedrovirus, Volepox virus	RRM2, RRM2B	NP_047757.1, NP_051729.1, YP_003517877.1, YP_009143350.1, YP_009281788.1, YP_009282734.1, YP_009505866.1
FLTEALPVKL	0.750053	14.9	0.1842	ENSP00000302955, ENSP00000353770, ENSP00000419177, ENSP00000484183	ribonucleotide reductase small subunit, Ribonucleotide reductase small subunit protein	Raccoonpox virus, Skunkpox virus, Volepox virus	RRM2	YP_009143350.1, YP_009281788.1, YP_009282734.1
FLTEALPVKLI	0.665749	37.2	0.4877	ENSP00000302955, ENSP00000353770, ENSP00000419177, ENSP00000484183	ribonucleotide reductase small subunit, Ribonucleotide reductase small subunit protein	Raccoonpox virus, Skunkpox virus, Volepox virus	RRM2	YP_009143350.1, YP_009281788.1, YP_009282734.1
FLVENGANI	0.760223	13.4	0.1627	ENSP00000261207, ENSP00000389168, ENSP00000416769, ENSP00000446816, ENSP00000446855, ENSP00000447338, ENSP00000449514	putative ankyrin repeat protein	Acanthamoeba polyphaga mimivirus	PPP1R12A	YP_003986502.1
FLWELFSL	0.807197	8.1	0.0844	ENSP00000288135, ENSP00000390987	v-kit protein (370 aa) (1242 is 3rd base in codon)	Feline sarcoma virus (STRAIN HARDY-ZUCKERMAN 4)	KIT	YP_009509095.1
FLYTGNPPS	0.699232	25.9	0.3539	ENSP00000257770, ENSP00000358665, ENSP00000414674	RNA polymerase I-specific transcription-initiation factor domain-containing protein	Orpheovirus IHUMI-LCC2	NT5E	YP_009449261.1
FMLFEKCEV	0.80725	8	0.0843	ENSP00000407375, ENSP00000478837	MC066L	Molluscum contagiosum virus subtype 1	GPX1	NP_044017.2
FMYYVNDGV	0.872759	4	0.0187	ENSP00000234111, ENSP00000385333	ornithine decarboxylase	Bovine gammaherpesvirus 6	ODC1	YP_009041983.1
FTAEQLEEL	0.670502	35.3	0.4671	ENSP00000338767, ENSP00000342092, ENSP00000343052, ENSP00000364524, ENSP00000375921, ENSP00000375922, ENSP00000383502, ENSP00000386750, ENSP00000403389	ORF2	Simian torque teno virus 32	PAX3, PAX7	YP_009126946.1
FTLSAILGV	0.808191	8	0.0827	ENSP00000322617	ORF82-like protein	Bufonid herpesvirus 1	HTR3C	YP_009552907.1
FVADRLLVEL	0.669482	35.7	0.4715	ENSP00000251810, ENSP00000379248, ENSP00000428115, ENSP00000430641, ENSP00000484318	ribonucleotide reductase small subunit, Ribonucleotide reductase small subunit, rr2	Ectropis obliqua nucleopolyhedrovirus, Eptesipox virus, Hemileuca sp. nucleopolyhedrovirus, Hyposidra talaca NPV	RRM2B	YP_008378344.1, YP_009407970.1, YP_010086398.1, YP_874310.1
GILQYDMWNV	0.678238	32.5	0.4337	ENSP00000300738, ENSP00000431464	ribonucleotide reductase large subunit, Ribonucleotide reductase large subunit, ribonucleotide reductase, large subunit, rr1	Eptesipox virus, Lambdina fiscellaria nucleopolyhedrovirus, Peridroma alphabaculovirus, Spodoptera exempta nucleopolyhedrovirus	RRM1	YP_009049963.1, YP_009133212.1, YP_009408000.1, YP_010086557.1
GLADAFILM	0.75512	14.1	0.1731	ENSP00000300738, ENSP00000431464	Ribonucleotide reductase 1	Perigonia lusca single nucleopolyhedrovirus	RRM1	YP_009165745.1
GLAKDAWEI	0.735914	17.4	0.227	ENSP00000324740, ENSP00000350941, ENSP00000362659, ENSP00000362668, ENSP00000362680, ENSP00000363115, ENSP00000363116, ENSP00000363117, ENSP00000382126, ENSP00000407670, ENSP00000462468, ENSP00000464380	p60 src, pp60 SRC, protein-tyrosine kinase	Rous sarcoma virus, Y73 sarcoma virus	FGR, SRC, YES1	NP_056888.1, NP_955616.1, YP_628286.1
GLDADLIML	0.684678	30.3	0.4058	ENSP00000264951, ENSP00000376707, ENSP00000418404, ENSP00000420634	putative XRNA family 5'-3' exonuclease	Chrysochromulina ericina virus	XRN1	YP_009173300.1
GLGGALSTV	0.691424	28.2	0.3812	ENSP00000325452, ENSP00000388241	gp29, bacteriophage membrane protein, tail length tape-measure protein	Burkholderia phage phiE094, Burkholderia virus phiE122	KIF26A	YP_001111179.1, YP_010114066.1
GLGGAVLGV	0.685571	30	0.402	ENSP00000266980, ENSP00000405360	nonstructural protein 4A, polyprotein, truncated polyprotein WARF4	West Nile virus	SLC39A5	YP_001527877.1, YP_001527885.1, YP_009246337.1
GLITTLHYPA	0.697691	26.3	0.3593	ENSP00000323315, ENSP00000361423	ABL, p120 Gag-Abl polyprotein	Abelson murine leukemia virus	ABL1	NP_057866.1, NP_955595.1
GLLGNILVV	0.771587	11.8	0.1417	ENSP00000339393, ENSP00000343952, ENSP00000383715	membrane protein E1	Equid gammaherpesvirus 2	CCR6	NP_042597.1
GLLPVRWMA	0.672415	34.6	0.4588	ENSP00000303830, ENSP00000342838, ENSP00000357178, ENSP00000357493, ENSP00000357494	P68 protein	UR2 sarcoma virus	INSR, INSRR, ROS1	NP_042289.1
GLLQALAML	0.696958	26.5	0.3618	ENSP00000275730, ENSP00000408571, ENSP00000443702	Fascin-like protein	Pandoravirus salinus	SLC12A9	YP_008436670.1
GLTPLHVAV	0.71104	22.8	0.3127	ENSP00000265709, ENSP00000289734, ENSP00000339620	Ankyrin repeat domain containing protein	Pandoravirus neocaledonia	ANK1	YP_009482217.1
GLYPESHGI	0.733092	18	0.2376	ENSP00000075322, ENSP00000259486, ENSP00000350265, ENSP00000350964, ENSP00000354238, ENSP00000403315, ENSP00000406261, ENSP00000422424, ENSP00000428291, ENSP00000428304	alkaline phosphodiesterase	Turkeypox virus	ENPP1, ENPP2, ENPP3	YP_009177033.1
GVLEELLWFI	0.685941	29.9	0.4004	ENSP00000314727, ENSP00000315644	thymidylate synthase	Equid gammaherpesvirus 2, Equid gammaherpesvirus 5	TYMS	NP_042669.1, YP_009118461.1
HLYNGFNLI	0.671781	34.9	0.4616	ENSP00000332721, ENSP00000384827, ENSP00000389797, ENSP00000391262, ENSP00000403645, ENSP00000411602, ENSP00000415450	T10 gene product	Fowlpox virus	TANGO2	NP_039033.1
IIDINYYPV	0.688758	29	0.3905	ENSP00000300738, ENSP00000431464	ribonucleoside diphosphate reductase large subunit, rr1, Ribonucleoside-diphosphate reductase, SPV042 ribonucleotide reductase large chain	Musca domestica salivary gland hypertrophy virus, Pandoravirus macleodensis, Pandoravirus neocaledonia, Swinepox virus	RRM1	NP_570202.1, YP_001883393.1, YP_009481447.1, YP_009482455.1
IIMEFGGNV	0.676098	33.3	0.4429	ENSP00000310722	MOS	Moloney murine sarcoma virus	MOS	NP_057859.1, NP_955529.1
ILAFLLLLL	0.69147	28.2	0.381	ENSP00000261590	putative glycoprotein	Hubei myriapoda virus 8 WGML66308	DSG2	YP_009330110.1
ILDIVNNLL	0.698962	26	0.3548	ENSP00000436773, ENSP00000446443, ENSP00000467716	replication factor C large subunit	Phaeocystis globosa virus	KIAA0100	YP_008052362.1
ILFQILFAV	0.833018	6.1	0.0505	ENSP00000238918, ENSP00000359630, ENSP00000441821	Serine/threonine protein kinase	Invertebrate iridovirus 25	ADGRB3	YP_009010621.1
ILIDWLVEV	0.944742	1.8	0.0049	ENSP00000380256, ENSP00000457587	putative serine/threonine-protein kinase	Megavirus chiliensis	CCNF	YP_004894239.1
ILLDWLMEV	0.945189	1.8	0.0049	ENSP00000262643, ENSP00000350625, ENSP00000410179, ENSP00000459024, ENSP00000460881	cyclin domain fused to cyclin-dependent serine/threonine protein kinase	Acanthamoeba polyphaga moumouvirus M10A	CCNE1	YP_007354107.1
ILLSVISLL	0.748786	15.2	0.1871	ENSP00000215574, ENSP00000263228, ENSP00000475282, ENSP00000475610	I215L, ubiquitin-conjugating enzyme, ubiquitin-conjugation enzyme	African swine fever virus	CDC34, UBE2R2	NP_042834.1, YP_009702707.1, YP_009703197.1
ILMRYPFES	0.679396	32.1	0.4287	ENSP00000300738, ENSP00000431464	Ribonucleotide reductase large subunit	Eptesipox virus	RRM1	YP_009408000.1
ILQYDMWNV	0.836356	5.9	0.0478	ENSP00000300738, ENSP00000431464	ribonucleotide reductase large subunit, Ribonucleotide reductase large subunit, ribonucleotide reductase, large subunit, rr1	Eptesipox virus, Lambdina fiscellaria nucleopolyhedrovirus, Peridroma alphabaculovirus, Spodoptera exempta nucleopolyhedrovirus	RRM1	YP_009049963.1, YP_009133212.1, YP_009408000.1, YP_010086557.1
ILTLLVTLV	0.694146	27.4	0.3717	ENSP00000342836	agip27	Agrotis ipsilon multiple nucleopolyhedrovirus	OR6C74	YP_002268057.1
IMAELGIPI	0.792626	9.4	0.1091	ENSP00000337804	ORF43	Fowl aviadenovirus C	SPAG17	YP_004346947.1
IVFAVLLLV	0.667554	36.5	0.4798	ENSP00000311687, ENSP00000406456	membrane protein ORF132	Cyprinid herpesvirus 2	NIPAL4	YP_007003951.1
KAMSEFDIFI	0.749406	15	0.1857	ENSP00000412237	BCRF1, interleukin-10, interleukin-10-like protein, ORF127 IL-10, ORF127 IL-10-like protein, putative IL-10, vIL10	Bovine papular stomatitis virus, Equid gammaherpesvirus 2, Equid gammaherpesvirus 5, Human herpesvirus 4 type 2 AG876, Lymphocryptovirus Macaca/pfe-lcl-E3, Macacine gammaherpesvirus 4, Orf virus, Papiine gammaherpesvirus 1, Parapoxvirus red deer/HL953 HL953, Seal parapoxvirus	IL10	NP_042666.1, NP_957904.1, NP_958035.1, YP_001129439.1, YP_009112866.1, YP_009118469.1, YP_009389410.1, YP_009664698.1, YP_010084637.1, YP_067941.1
KIIDINYYPV	0.798755	8.8	0.1001	ENSP00000300738, ENSP00000431464	SPV042 ribonucleotide reductase large chain	Swinepox virus	RRM1	NP_570202.1
KLADAVRFL	0.765206	12.7	0.1526	ENSP00000295888	ganciclovir kinase, Phosphotransferase	Human betaherpesvirus 6A, Human betaherpesvirus 6B	WDFY3	NP_042962.1, NP_050248.1
KLDSGGFYI	0.816123	7.3	0.0723	ENSP00000350941, ENSP00000362659, ENSP00000362668, ENSP00000362680	protein-tyrosine kinase	Y73 sarcoma virus	SRC	YP_628286.1
KLQDFSDQL	0.692281	27.9	0.3782	ENSP00000233242	putative aspartic protease	Water chestnut soymovirus 1	APOB	YP_009254008.1
KLSRFFDKV	0.68324	30.8	0.412	ENSP00000273375	lytic transglycosylase	Panteoa phage Kyle	RABL3	YP_009849882.1
KMLGLTVSL	0.818126	7.2	0.0699	ENSP00000376758, ENSP00000387180, ENSP00000464327	tail length tape measure protein	Staphylococcus phage IME-SA4	PTRH2	YP_009219642.1
KMLKDAFSL	0.792362	9.5	0.1095	ENSP00000011619	polyprotein 1a	Raspberry leaf mottle virus	RANBP9	YP_874184.1
LEDLLSFSYQV	0.673793	34.1	0.4529	ENSP00000288135, ENSP00000390987	v-kit protein (370 aa) (1242 is 3rd base in codon)	Feline sarcoma virus (STRAIN HARDY-ZUCKERMAN 4)	KIT	YP_009509095.1
LLAAAAAAV	0.760722	13.3	0.1617	ENSP00000249636, ENSP00000438574	Exonuclease YqaJ, gp81, YQAJ-like viral recombinase	Mycobacterium virus Omega, Pandoravirus dulcis, Pandoravirus inopinatum, Pandoravirus quercus	PIAS1	NP_818382.1, YP_008319028.1, YP_009120407.1, YP_009482978.1
LLADFQALL	0.856027	4.7	0.0285	ENSP00000328487	DNA-dependent RNA polymerase, DNA-directed RNA polymerase	Vibrio phage AS51, Vibrio phage phi-A318, Vibrio phage Vp670	CCDC87	YP_009110717.1, YP_009783873.1, YP_009788822.1
LLAGLPSLV	0.733583	17.9	0.2358	ENSP00000301917	tape measure protein, tapemeasure protein	Mycobacterium phage DroogsArmy, Mycobacterium phage Steamy, Mycobacterium phage Timshel	GPR25	YP_009607584.1, YP_010061814.1, YP_010061980.1
LLASLTPEA	0.68993	28.6	0.3864	ENSP00000265562	BPLF1	Macacine gammaherpesvirus 4	PTPN23	YP_067950.1
LLDEPTNHL	0.747853	15.3	0.1892	ENSP00000222388, ENSP00000287844, ENSP00000419720	elongation factor 3, Translation elongation factor 3	Only Syngen Nebraska virus 5, Paramecium bursaria Chlorella virus NYs1	ABCF2	YP_009325868.1, YP_009665579.1
LLDFLPEGV	0.737281	17.2	0.2218	ENSP00000318298, ENSP00000358769, ENSP00000358771, ENSP00000401884, ENSP00000404872	putative head-tail adaptator	Lactococcus phage 1358	FAM46A	YP_009140397.1
LLDWLMEV	0.68722	29.5	0.3958	ENSP00000262643, ENSP00000350625, ENSP00000410179, ENSP00000459024, ENSP00000460881	cyclin domain fused to cyclin-dependent serine/threonine protein kinase	Acanthamoeba polyphaga moumouvirus M10A	CCNE1	YP_007354107.1
LLEFYKIHYL	0.68005	31.9	0.4258	ENSP00000300574, ENSP00000346300, ENSP00000381942, ENSP00000396646, ENSP00000459505	p47(gag-crk)	Avian sarcoma virus CT10	CRK, CRKL	YP_009508242.1
LLGDGLASV	0.851022	5	0.0341	ENSP00000344424	internal virion protein, internal virion-like protein, putative internal virion-like protein	Erwinia amylovora phage Era103, Erwinia phage phiEa100, Erwinia phage vB_EamP-S2	SUSD6	YP_001039673.1, YP_007237564.1, YP_009797648.1
LLGDSLWSL	0.836698	5.9	0.0475	ENSP00000410717, ENSP00000487488	84 kDa protein	Penicillium janczewskii chrysovirus 1	TRAK1	YP_009182337.1
LLIAFIFLI	0.730192	18.5	0.2486	ENSP00000344218, ENSP00000358732	Gc-Gn glycoprotein precursor	Chrysanthemum stem necrosis virus	C1orf162	YP_009162646.1
LLIAPMPTA	0.688919	29	0.3899	ENSP00000300738, ENSP00000431464	ribonucleotide reductase large subunit, Ribonucleotide reductase large subunit, SPV042 ribonucleotide reductase large chain	Eptesipox virus, Murmansk poxvirus LEIV-11411, NY_014 poxvirus, Swinepox virus	RRM1	NP_570202.1, YP_009408000.1, YP_009408251.1, YP_009408453.1
LLIENVASL	0.830041	6.3	0.0541	ENSP00000391316, ENSP00000407375, ENSP00000478837	MC066L	Molluscum contagiosum virus subtype 1	GPX1	NP_044017.2
LLLAALACL	0.706146	24	0.3298	ENSP00000347433	CR1-beta	Simian adenovirus 13 P-9	APCDD1	YP_009174028.1
LLLAHSADV	0.663899	38	0.4956	ENSP00000267116	CNPV028 ankyrin repeat protein	Canarypox virus	ANKRD52	NP_955051.1
LLLALILPL	0.79953	8.7	0.0986	ENSP00000312506	membrane protein	Mycobacterium phage Yecey3	CSPG4	YP_010061495.1
LLLDHGANI	0.673635	34.2	0.4536	ENSP00000320675, ENSP00000450940, ENSP00000451575, ENSP00000480388, ENSP00000486398, ENSP00000487399	Ankyrin repeat gene family protein	Fowlpox virus	ASB2	NP_039078.1
LLLDVAPLSL	0.727371	19.1	0.2581	ENSP00000310219, ENSP00000364801, ENSP00000364802, ENSP00000364805, ENSP00000372880, ENSP00000372881, ENSP00000375391, ENSP00000375399, ENSP00000382915, ENSP00000387691, ENSP00000393087, ENSP00000393259, ENSP00000396486, ENSP00000402651, ENSP00000403530, ENSP00000404524, ENSP00000406359, ENSP00000408347, ENSP00000408907, ENSP00000409151, ENSP00000410693, ENSP00000415927, ENSP00000442789, ENSP0000…	Repeat containing Hsp70	Chrysochromulina ericina virus	HSPA1A, HSPA1B, HSPA1L, HSPA6	YP_009173450.1
LLLDVTPLSL	0.759272	13.5	0.1646	ENSP00000227378, ENSP00000247207, ENSP00000297185, ENSP00000378199, ENSP00000404372, ENSP00000432083, ENSP00000433316, ENSP00000433584, ENSP00000437125, ENSP00000437189	Hsp70 protein	Chrysochromulina ericina virus	HSPA2, HSPA8, HSPA9	YP_009173627.1
LLLEAGANV	0.781424	10.6	0.1257	ENSP00000403397, ENSP00000449734	ankyrin repeat protein, putative ankyrin repeat protein	Acanthamoeba polyphaga moumouvirus M10A, Parapoxvirus red deer/HL953 HL953	ZDHHC17	YP_007354734.1, YP_009112743.1
LLLGLPRLSV	0.728782	18.8	0.2535	ENSP00000308727, ENSP00000406475	BORF2	Lymphocryptovirus Macaca/pfe-lcl-E3, Macacine gammaherpesvirus 4	SUSD5	YP_010084648.1, YP_067953.1
LLLGLVLIL	0.663511	38.1	0.4973	ENSP00000312615, ENSP00000481549	K8.1	Human gammaherpesvirus 8	TMEM134	YP_001129404.1
LLLGSAVLL	0.70816	23.5	0.3227	ENSP00000261835, ENSP00000451069	ac81	Choristoneura murinana nucleopolyhedrovirus	CYP46A1	YP_008992166.1
LLLLDVAPL	0.716018	21.6	0.2956	ENSP00000310219, ENSP00000364801, ENSP00000364802, ENSP00000364805, ENSP00000372880, ENSP00000372881, ENSP00000375391, ENSP00000375399, ENSP00000382915, ENSP00000387691, ENSP00000393087, ENSP00000393259, ENSP00000396486, ENSP00000402651, ENSP00000403530, ENSP00000404524, ENSP00000406359, ENSP00000408347, ENSP00000408907, ENSP00000409151, ENSP00000410693, ENSP00000415927, ENSP00000442789, ENSP0000…	Repeat containing Hsp70	Chrysochromulina ericina virus	HSPA1A, HSPA1B, HSPA1L, HSPA6	YP_009173450.1
LLLLDVTPL	0.717287	21.3	0.2914	ENSP00000227378, ENSP00000247207, ENSP00000378199, ENSP00000404372, ENSP00000432083, ENSP00000433316, ENSP00000433584, ENSP00000437125, ENSP00000437189	Hsp70 protein	Chrysochromulina ericina virus	HSPA2, HSPA8	YP_009173627.1
LLLLFLAGV	0.749546	15	0.1854	ENSP00000276654, ENSP00000399148	polyprotein	Equine pegivirus 1	LRP12	YP_007697649.1
LLLLGLAVV	0.698035	26.2	0.3581	ENSP00000249053, ENSP00000329312, ENSP00000403391	membrane protein	Arthrobacter phage Kuleana	IGLL1	YP_009884882.1
LLLLLLPAL	0.708879	23.3	0.3202	ENSP00000246186, ENSP00000486969	ORF074R	Infectious spleen and kidney necrosis virus	EHMT1, MMP24	NP_612296.1
LLLLLLVPV	0.732401	18.1	0.2403	ENSP00000357393	polyprotein	Tyuleniy virus	EFNA3	YP_009001464.1
LLLLLVPLL	0.703791	24.7	0.338	ENSP00000261590	protein A12	Aotine betaherpesvirus 1	DSG2	YP_004940036.1
LLLNLAEAL	0.669421	35.8	0.4718	ENSP00000357103, ENSP00000357104, ENSP00000441985	VP2 minor capsid protein	Bat polyomavirus 5b, bat polyomavirus 5b1	ACKR1	YP_009129302.1, YP_009507644.1
LLLSHGANV	0.693814	27.5	0.3728	ENSP00000275699, ENSP00000299824, ENSP00000362428, ENSP00000390963, ENSP00000397655, ENSP00000416433, ENSP00000438643	ankyrin repeat family protein, ankyrin repeat protein	Flamingopox virus FGPVKD09, Pigeonpox virus	ASB15, PPP1R16B	YP_009046448.1, YP_009448147.1
LLNDGITVV	0.791054	9.6	0.1114	ENSP00000295269	rIIA protector from prophage-induced early lysis	Acinetobacter phage Ac42	SLC9A4	YP_004009363.1
LLNPYTLAV	0.861416	4.5	0.0244	ENSP00000297679	MC152R	Molluscum contagiosum virus subtype 1	HSD3B7	NP_044103.1
LLPSILVLL	0.698701	26	0.3557	ENSP00000331218, ENSP00000402346	Phi92_gp009	Enterobacteria phage phi92	COPG2	YP_009012340.1
LLSLLSLPL	0.678844	32.3	0.431	ENSP00000252723	transmembrane domain	Pseudoplusia includens SNPV IE	EPO	YP_009116918.1
LLTYMIAHI	0.676769	33	0.44	ENSP00000314727, ENSP00000314902, ENSP00000315644	ORF70	Felis catus gammaherpesvirus 1	TYMS	YP_009173951.1
LLVENGANV	0.676977	33	0.4391	ENSP00000342222, ENSP00000390014	putative ankyrin repeat protein	Acanthamoeba polyphaga mimivirus	TRPV2	YP_003987114.1
LLWEIATYGM	0.714694	21.9	0.2999	ENSP00000323315, ENSP00000339209, ENSP00000356595, ENSP00000361423, ENSP00000375897, ENSP00000423413, ENSP00000423578, ENSP00000424697, ENSP00000426831, ENSP00000427562	ABL, p120 Gag-Abl polyprotein	Abelson murine leukemia virus	ABL1, ABL2	NP_057866.1, NP_955595.1
LLYNINNSV	0.754949	14.2	0.1734	ENSP00000296875, ENSP00000367942, ENSP00000484339, ENSP00000485037, ENSP00000485231	Hypothetical protein	Orpheovirus IHUMI-LCC2	GDF9	YP_009448635.1
LMKQYIEFV	0.683146	30.8	0.4124	ENSP00000251810, ENSP00000302955, ENSP00000353770, ENSP00000379248, ENSP00000419177, ENSP00000428115, ENSP00000430641, ENSP00000484183, ENSP00000484318	20L, 20L protein	Yaba monkey tumor virus, Yaba-like disease virus	RRM2, RRM2B	NP_073405.1, NP_938276.1
LMLAALSHL	0.751547	14.7	0.1809	ENSP00000289672	DNA packaging tegument protein UL17	Equid alphaherpesvirus 4, Equid alphaherpesvirus 8, Equid alphaherpesvirus 9	PKD1L1	NP_045263.1, YP_002333527.1, YP_006273025.1
LMMYATIWL	0.807551	8	0.0838	ENSP00000356438	Cy10, prostaglandin G/H synthase 2, rh10	Cercopithecine betaherpesvirus 5, Cynomolgus cytomegalovirus, Macacine betaherpesvirus 3	PTGS2	YP_004935976.1, YP_009337452.1, YP_068104.1
LMSELKVLSYL	0.67158	34.9	0.4624	ENSP00000288135, ENSP00000390987	v-kit protein (370 aa) (1242 is 3rd base in codon)	Feline sarcoma virus (STRAIN HARDY-ZUCKERMAN 4)	KIT	YP_009509095.1
MIQFYLEEV	0.742873	16.2	0.2006	ENSP00000412237	BCRF1, interleukin-10, interleukin-10-like protein, ORF127 IL-10, ORF127 IL-10-like protein, OvHV-IL-10, putative IL-10, vIL10	Bovine papular stomatitis virus, Equid gammaherpesvirus 2, Equid gammaherpesvirus 5, Human herpesvirus 4 type 2 AG876, Lymphocryptovirus Macaca/pfe-lcl-E3, Macacine gammaherpesvirus 4, Orf virus, Ovine gammaherpesvirus 2, Papiine gammaherpesvirus 1, Parapoxvirus red deer/HL953 HL953, Seal parapoxvirus	IL10	NP_042666.1, NP_957904.1, NP_958035.1, YP_001129439.1, YP_009112866.1, YP_009118469.1, YP_009389410.1, YP_009664698.1, YP_010084637.1, YP_067941.1, YP_438128.1
MLDAALALA	0.709356	23.2	0.3185	ENSP00000221418, ENSP00000472322, ENSP00000489530, ENSP00000489574	DNA primase, DNA primase/polymerase/helicase	Arthrobacter phage Bennie, Arthrobacter phage BigMack, Arthrobacter phage Glenn, Arthrobacter phage Korra, Arthrobacter phage Urla	ECH1	YP_009602478.1, YP_009602602.1, YP_009602787.1, YP_010049841.1, YP_010050518.1
MLLEKSFEL	0.930811	2.1	0.0062	ENSP00000261839	Phage protein	Klebsiella phage PMBT1	MYO5C	YP_009626294.1
MLLPLLLLL	0.828158	6.4	0.0563	ENSP00000464835, ENSP00000465047, ENSP00000465461, ENSP00000465489, ENSP00000465821, ENSP00000465889, ENSP00000466012, ENSP00000466134, ENSP00000467566	Rz1	Burkholderia phage vB_BmuP_KL4	PRKCSH	YP_009800733.1
MLMRVSVGI	0.85474	4.8	0.0296	ENSP00000300738	rr1	Hemileuca sp. nucleopolyhedrovirus	RRM1	YP_008378353.1
NLAISDLLFV	0.735684	17.5	0.2278	ENSP00000332659	7L protein, G protein-coupled chemokine receptor-like protein, US28	Papio ursinus cytomegalovirus, Yaba monkey tumor virus, Yaba-like disease virus	CCR4	NP_073392.1, NP_938268.1, YP_009137433.1
NLDDYLHLL	0.815805	7.3	0.0727	ENSP00000354558	exonuclease	Synechococcus phage ACG-2014g	MTOR	YP_009133773.1
NLLEFAETL	0.729349	18.7	0.2516	ENSP00000326328, ENSP00000339992, ENSP00000341050, ENSP00000356786, ENSP00000356788, ENSP00000410825, ENSP00000432042, ENSP00000432811, ENSP00000433227, ENSP00000433458, ENSP00000433745, ENSP00000434420, ENSP00000434639, ENSP00000434723, ENSP00000435055, ENSP00000435293, ENSP00000436605, ENSP00000477898, ENSP00000479896	transforming protein	Avian myeloblastosis virus	MYB	YP_009665991.1
NLYTFCVSYV	0.724622	19.7	0.2672	ENSP00000323315, ENSP00000361423	ABL, p120 Gag-Abl polyprotein	Abelson murine leukemia virus	ABL1	NP_057866.1, NP_955595.1
QIASGMAYV	0.709134	23.3	0.3193	ENSP00000350941, ENSP00000362659, ENSP00000362668, ENSP00000362680	p60 src, pp60 SRC, protein-tyrosine kinase	Rous sarcoma virus, Y73 sarcoma virus	SRC	NP_056888.1, NP_955616.1, YP_628286.1
QLLERLDRV	0.741777	16.3	0.2048	ENSP00000265662, ENSP00000344155, ENSP00000360666, ENSP00000418662, ENSP00000481105	ORF110 protein	Operophtera brumata nucleopolyhedrovirus	ABCA2	YP_009552670.1
QLLPLPLPL	0.723313	20	0.2715	ENSP00000406482, ENSP00000481440	replicase	Physalis mottle virus	THSD7A	NP_619756.1
QLLSKIDGV	0.698959	26	0.3548	ENSP00000381293, ENSP00000458221, ENSP00000478614, ENSP00000481714, ENSP00000486150, ENSP00000488015	AAA+ ATPase predicted domain, cell division protein 48	Lymphocystis disease virus - isolate China, Lymphocystis disease virus Sa	NSF	YP_009342207.1, YP_073712.1
QLYKTVWEI	0.757337	13.8	0.1686	ENSP00000300738, ENSP00000431464	Ribonucleotide reductase large subunit	Eptesipox virus	RRM1	YP_009408000.1
RLACGVIGI	0.759715	13.5	0.1637	ENSP00000270142, ENSP00000374645	A46R, CMLV165, CPXV183 protein, EVM144, inactive Cu-Zn superoxide dismutase-like in virion, putative A45R protein, superoxide dismutase Cu-Zn, superoxide dismutase-like protein	Akhmeta virus, Camelpox virus, Chrysochromulina ericina virus, Cowpox virus, Ectromelia virus, Monkeypox virus Zaire-96-I-16 Zaire-96-I-16, Orthopoxvirus Abatino, Vaccinia virus	SOD1	NP_536583.1, NP_570555.1, NP_619965.1, NP_671663.1, YP_009173392.1, YP_010085627.1, YP_010085836.1, YP_233053.1
RLFAQLLLL	0.789569	9.7	0.1136	ENSP00000251722, ENSP00000387898, ENSP00000415434	BARF1	Macacine gammaherpesvirus 4	USP40	YP_068014.1
RLLEILKEV	0.83246	6.1	0.0512	ENSP00000288221, ENSP00000340054, ENSP00000347621, ENSP00000354158, ENSP00000380386, ENSP00000410064, ENSP00000417280, ENSP00000417445, ENSP00000438546, ENSP00000442739, ENSP00000442976, ENSP00000445336, ENSP00000467339, ENSP00000468263, ENSP00000479523, ENSP00000483127, ENSP00000489059, ENSP00000489064, ENSP00000489084, ENSP00000489120, ENSP00000489206, ENSP00000489265, ENSP00000489348, ENSP0000…	MGF 360-14L, pMGF 360-14L	African swine fever virus	ERC1, ERC2	YP_009702271.1, YP_009702760.1, YP_009702925.1, YP_009703260.1
RLLFILDGV	0.808636	7.9	0.0819	ENSP00000262467, ENSP00000269280, ENSP00000324366, ENSP00000346390, ENSP00000442029, ENSP00000459661, ENSP00000460216, ENSP00000460475, ENSP00000478516, ENSP00000483359, ENSP00000484692	HSP70 homologue	Little cherry virus 1	NLRP1	NP_045004.1
RLLPLLLPL	0.809428	7.9	0.0805	ENSP00000221930	US8 glycoprotein E	Bovine alphaherpesvirus 5	TGFB1	NP_954961.1
RLLPLLLPLL	0.722059	20.2	0.2756	ENSP00000221930	US8 glycoprotein E	Bovine alphaherpesvirus 5	TGFB1	NP_954961.1
RLMEGLEV	0.701114	25.4	0.3473	ENSP00000346927, ENSP00000391893, ENSP00000400559, ENSP00000410610	terminase large subunit	Mycobacterium phage HINdeR	NAT6	YP_008051863.1
SIAQIISSV	0.675796	33.4	0.4442	ENSP00000305560, ENSP00000335574, ENSP00000369265, ENSP00000369270, ENSP00000483108	putative terminase large subunit, terminase large subunit	Salmonella virus Chi, Salmonella virus FSLSP088	RREB1	YP_008058169.1, YP_008239960.1
SILFQILFAV	0.739922	16.7	0.2118	ENSP00000238918, ENSP00000359630, ENSP00000441821	Serine/threonine protein kinase	Invertebrate iridovirus 25	ADGRB3	YP_009010621.1
SLAELELEL	0.785561	10.2	0.1196	ENSP00000383133, ENSP00000392066, ENSP00000393434, ENSP00000415089, ENSP00000430249	PinR	Mycobacterium phage Dori	DIP2A	YP_009013636.1
SLAHNLSVV	0.704785	24.4	0.3345	ENSP00000278959, ENSP00000315635, ENSP00000346237, ENSP00000352924, ENSP00000411882, ENSP00000416071, ENSP00000431145, ENSP00000431205, ENSP00000431548, ENSP00000433059	AcMNPV orf114	Bombyx mori nucleopolyhedrovirus	TMEM25	NP_047512.1
SLFALPAGV	0.80847	7.9	0.0822	ENSP00000480385	major capsid protein	Cercopithecine alphaherpesvirus 9	FADS6	NP_077455.1
SLFTISASV	0.769007	12.2	0.1459	ENSP00000464291	C-type lectin protein	Ranid herpesvirus 3	FAM222B	YP_009362442.1
SLGCILAEL	0.712239	22.5	0.3085	ENSP00000342105, ENSP00000377186	calcineurin-like phosphoesterase-like protein	Tomelloso virus	DYRK2	YP_009553383.1
SLISSDYEL	0.767728	12.3	0.148	ENSP00000391676, ENSP00000432511, ENSP00000436421	B-family DNA polymerase	Heterosigma akashiwo virus 01	JAK3	YP_009507574.1
SLLLLPLLL	0.686377	29.8	0.3988	ENSP00000349365	ORF141	Ranid herpesvirus 2	IL27	YP_656649.1
SLNSNVYDV	0.711279	22.7	0.3118	ENSP00000309031	methyltransferase helicase	Blueberry necrotic ring blotch virus	VCPIP1	YP_004901700.1
SLSSQLAGL	0.664583	37.7	0.4927	ENSP00000312860, ENSP00000368818, ENSP00000379088, ENSP00000437655, ENSP00000438621, ENSP00000445188, ENSP00000463313, ENSP00000464297	baseplate tail tube initiator	Enterobacter phage vB_EclM_CIP9	TOM1L2	YP_009855909.1
SLTAFLFIL	0.713115	22.3	0.3054	ENSP00000219320, ENSP00000454325, ENSP00000454646, ENSP00000455119, ENSP00000455362, ENSP00000457988	envelope glycoprotein M	Human betaherpesvirus 5, Panine betaherpesvirus 2	SLC38A7	NP_612732.1, YP_081547.1
SLVIISPSV	0.700159	25.6	0.3507	ENSP00000271588	transmembrane glycoprotein G	Rabies lyssavirus	HMCN1	NP_056796.1
SLYPSIMMA	0.730938	18.4	0.2458	ENSP00000406046, ENSP00000470426, ENSP00000470726, ENSP00000472445, ENSP00000473052, ENSP00000481858	DNA polymerase, DNA polymerase catalytic subunit	Human betaherpesvirus 6A, Human betaherpesvirus 6B, Human betaherpesvirus 7, Macaca nemestrina herpesvirus 7	POLD1	NP_042931.1, NP_050219.1, YP_009253942.1, YP_073778.1
SVFGKLFGA	0.76653	12.5	0.1499	ENSP00000217402	tape measure protein	Rhodococcus phage ReqiPoco6	CHMP4B	YP_009012617.1
TIQEFIFSA	0.663436	38.2	0.4976	ENSP00000352626	FEN1-like nuclease	Raccoonpox virus	OR6K2	YP_009143390.1
TLFELILAA	0.779326	10.9	0.1291	ENSP00000231487, ENSP00000331708, ENSP00000429415, ENSP00000429472, ENSP00000429686, ENSP00000429961	S-phase kinase-associated protein 1	Pandoravirus dulcis, Pandoravirus macleodensis, Pandoravirus neocaledonia, Pandoravirus quercus, Pandoravirus salinus	SKP1	YP_008319792.1, YP_008438509.1, YP_009481436.1, YP_009482443.1, YP_009483693.1
TLGDAHIYL	0.735174	17.6	0.2298	ENSP00000314727, ENSP00000314902, ENSP00000315644	thymidylate synthase	Lymphocystis disease virus - isolate China, Lymphocystis disease virus Sa, Macropodid alphaherpesvirus 1	TYMS	YP_009227216.1, YP_009342120.1, YP_073520.1
TLGTVILLV	0.683409	30.7	0.4113	ENSP00000241891, ENSP00000361141, ENSP00000393132	ORF8	Human gammaherpesvirus 8	OPN4	YP_001129354.1
TLIAFPALL	0.715169	21.8	0.2984	ENSP00000311038	thymidylate synthase	Erwinia phage vB_EamM_Y3	OR6M1	YP_009794219.1
TLISLILLV	0.779431	10.9	0.129	ENSP00000279545, ENSP00000443054, ENSP00000445022, ENSP00000483713, ENSP00000484826	polyprotein, putative E2 peptide	Human pegivirus 2	KLRF1	YP_009227295.1, YP_009227303.1
TLLGPLPHA	0.686547	29.7	0.3982	ENSP00000339115, ENSP00000386577, ENSP00000386579	F-box domain	Pandoravirus salinus	ESPNL	YP_008438589.1
TLWYRPPEL	0.687621	29.4	0.3944	ENSP00000181839, ENSP00000340557, ENSP00000362361, ENSP00000398880, ENSP00000407720, ENSP00000464641, ENSP00000480835, ENSP00000484610	Cyclin-dependent kinase	Orpheovirus IHUMI-LCC2	CDK12, CDK13, CDK9	YP_009449315.1
TLWYRSPEV	0.793706	9.3	0.1075	ENSP00000325970, ENSP00000362915, ENSP00000378699, ENSP00000397973, ENSP00000430665, ENSP00000482996	Protein kinase	Orpheovirus IHUMI-LCC2	CDK1	YP_009448511.1
VIFDEVHYI	0.837665	5.8	0.0467	ENSP00000364543, ENSP00000372827, ENSP00000394400, ENSP00000399530, ENSP00000400626, ENSP00000412310	helicase	Paramecium bursaria Chlorella virus NYs1	SKIV2L	YP_009665335.1
VLDEADEML	0.689806	28.7	0.3868	ENSP00000269349, ENSP00000293831, ENSP00000326381, ENSP00000398370, ENSP00000413529, ENSP00000462275, ENSP00000462719, ENSP00000462753, ENSP00000462904, ENSP00000463067, ENSP00000463366, ENSP00000463486, ENSP00000463634, ENSP00000464066, ENSP00000464550	Helicase 45	Chrysochromulina ericina virus	EIF4A1, EIF4A2, EIF4A3	YP_009173589.1
VLEELLWFI	0.786449	10.1	0.1183	ENSP00000314727, ENSP00000315644	thymidylate synthase	Equid gammaherpesvirus 2, Equid gammaherpesvirus 5	TYMS	NP_042669.1, YP_009118461.1
VLITSLAILV	0.689638	28.7	0.3874	ENSP00000357461	phage-type lysozyme, putative holin protein	Xanthomonas virus Xop411, Xanthomonas virus Xp10	CHRNB2	NP_858975.1, YP_009640109.1
VLIVSLALV	0.712485	22.4	0.3076	ENSP00000323304, ENSP00000389278	B22R family protein	Penguinpox virus	LSMEM1	YP_009046096.1
VLLALLALA	0.684064	30.5	0.4085	ENSP00000364150	MC016L	Molluscum contagiosum virus subtype 1	GALNT12	NP_043967.1
VLLCALAAA	0.718054	21.1	0.2888	ENSP00000350348, ENSP00000373986, ENSP00000373987, ENSP00000412329, ENSP00000417536, ENSP00000419835	haemagglutinin	Influenza A virus (A/Puerto Rico/8/1934(H1N1)) A/Puerto Rico/8/1934	GRM7	NP_040980.1
VLLDVALGL	0.780343	10.8	0.1275	ENSP00000026218, ENSP00000326674, ENSP00000386760, ENSP00000410434, ENSP00000413753	tegument serine/threonine protein kinase	Suid alphaherpesvirus 1	PIGQ	YP_068362.1
VLLTVLALL	0.700708	25.5	0.3487	ENSP00000222139, ENSP00000467809	per os infectivity factor-3, PIF-3	Mocis latipes granulovirus, Pseudalatia unipuncta granulovirus Hawaiin	EPOR	YP_003422369.1, YP_009249867.1
VLTLPFWAV	0.679688	32	0.4274	ENSP00000328708, ENSP00000339393, ENSP00000343952, ENSP00000383715, ENSP00000480733	membrane protein Mo6	Beluga whale alphaherpesvirus 1 LN3131-1	CCR6, RXFP3	YP_010084932.1
VLVHCLAGI	0.706188	24	0.3296	ENSP00000279488, ENSP00000298573, ENSP00000307835, ENSP00000417183, ENSP00000449838, ENSP00000487512	dual specificity phosphatase, Protein tyrosine phosphatase, Protein tyrosine phosphatase incomplete domain containing protein	Pandoravirus dulcis, Pandoravirus inopinatum, Pandoravirus quercus, Pandoravirus salinus	DUSP16, DUSP6, DUSP7	YP_008319376.2, YP_008437581.1, YP_009120028.1, YP_009483221.1
VMAPRTLLL	0.666279	37	0.4854	ENSP00000365998, ENSP00000366002, ENSP00000366005, ENSP00000379873, ENSP00000388724, ENSP00000391738, ENSP00000394582, ENSP00000394889, ENSP00000397962, ENSP00000398188, ENSP00000404678, ENSP00000406366, ENSP00000408986, ENSP00000410645, ENSP00000432736, ENSP00000447614, ENSP00000447635, ENSP00000448516, ENSP00000448992, ENSP00000449453, ENSP00000450169, ENSP00000480039	membrane glycoprotein UL40, rh67	Aotine betaherpesvirus 1, Cercopithecine betaherpesvirus 5, Macacine betaherpesvirus 3, Saimiriine betaherpesvirus 4	HLA-A	YP_004936015.1, YP_004940065.1, YP_004940211.1, YP_068161.1
VVLGILAAV	0.72954	18.7	0.2509	ENSP00000311405, ENSP00000350536, ENSP00000446730	morn repeat domain	Pandoravirus salinus	ADCY6	YP_008438179.2
WMGTWNGTTRV	0.681274	31.5	0.4205	ENSP00000350941, ENSP00000362659, ENSP00000362668, ENSP00000362680	protein-tyrosine kinase	Y73 sarcoma virus	SRC	YP_628286.1
WVIFDEVHYI	0.71434	22	0.3011	ENSP00000364543, ENSP00000372827, ENSP00000394400, ENSP00000399530, ENSP00000400626, ENSP00000412310	helicase	Paramecium bursaria Chlorella virus NYs1	SKIV2L	YP_009665335.1
YELLEKDYRM	0.67456	33.8	0.4496	ENSP00000323315, ENSP00000361423	ABL, p120 Gag-Abl polyprotein	Abelson murine leukemia virus	ABL1	NP_057866.1, NP_955595.1
YGLDADLIML	0.704333	24.5	0.3361	ENSP00000264951, ENSP00000376707, ENSP00000418404, ENSP00000420634	putative XRNA family 5'-3' exonuclease	Chrysochromulina ericina virus	XRN1	YP_009173300.1
YIFRVLLQV	0.781317	10.7	0.1259	ENSP00000062104, ENSP00000335497	tegument protein	Suid betaherpesvirus 2	NNAT	YP_008492964.1
YKAMSEFDIFI	0.747206	15.4	0.1906	ENSP00000412237	BCRF1, interleukin-10, ORF127 IL-10, ORF127 IL-10-like protein, putative IL-10, vIL10	Bovine papular stomatitis virus, Equid gammaherpesvirus 2, Equid gammaherpesvirus 5, Human herpesvirus 4 type 2 AG876, Lymphocryptovirus Macaca/pfe-lcl-E3, Macacine gammaherpesvirus 4, Orf virus, Papiine gammaherpesvirus 1, Parapoxvirus red deer/HL953 HL953	IL10	NP_042666.1, NP_957904.1, NP_958035.1, YP_001129439.1, YP_009112866.1, YP_009118469.1, YP_009664698.1, YP_010084637.1, YP_067941.1
YLDIINLFL	0.847491	5.2	0.0386	ENSP00000286424, ENSP00000350965, ENSP00000444639, ENSP00000488848	NMDA-receptor-like protein	Camelpox virus	TMBIM4	NP_570396.1
YLDTTTLIEPV	0.698964	26	0.3548	ENSP00000300574, ENSP00000381942, ENSP00000459505	p47(gag-crk)	Avian sarcoma virus CT10	CRK	YP_009508242.1
YLDTVFFI	0.744697	15.8	0.1963	ENSP00000358831	GNS1/SUR4, GNS1/SUR4 protein	Flamingopox virus FGPVKD09, Fowlpox virus, Penguinpox virus, Pigeonpox virus	ELOVL4	NP_039011.1, YP_009046048.1, YP_009046285.1, YP_009447965.1
YLDTVFFIL	0.835172	6	0.0487	ENSP00000358831	GNS1/SUR4, GNS1/SUR4 protein	Flamingopox virus FGPVKD09, Fowlpox virus, Penguinpox virus, Pigeonpox virus	ELOVL4	NP_039011.1, YP_009046048.1, YP_009046285.1, YP_009447965.1
YLEEVMPQA	0.766304	12.5	0.1503	ENSP00000412237	BCRF1, interleukin-10, interleukin-10-like protein, ORF127 IL-10, ORF127 IL-10-like protein, OvHV-IL-10, putative IL-10, vIL10	Bovine papular stomatitis virus, Equid gammaherpesvirus 2, Equid gammaherpesvirus 5, Human herpesvirus 4 type 2 AG876, Lymphocryptovirus Macaca/pfe-lcl-E3, Macacine gammaherpesvirus 4, Orf virus, Ovine gammaherpesvirus 2, Papiine gammaherpesvirus 1, Parapoxvirus red deer/HL953 HL953, Seal parapoxvirus	IL10	NP_042666.1, NP_957904.1, NP_958035.1, YP_001129439.1, YP_009112866.1, YP_009118469.1, YP_009389410.1, YP_009664698.1, YP_010084637.1, YP_067941.1, YP_438128.1
YLGKTVQVV	0.697186	26.5	0.361	ENSP00000352222, ENSP00000361699, ENSP00000361704, ENSP00000369590, ENSP00000401264	CTP synthetase	Only Syngen Nebraska virus 5	CTPS1, CTPS2	YP_009325851.1
YLGNHMNIV	0.764485	12.8	0.154	ENSP00000288135, ENSP00000390987	v-kit protein (370 aa) (1242 is 3rd base in codon)	Feline sarcoma virus (STRAIN HARDY-ZUCKERMAN 4)	KIT	YP_009509095.1
YLITLLEHL	0.850806	5	0.0344	ENSP00000302530, ENSP00000386701, ENSP00000392219, ENSP00000402883, ENSP00000409713, ENSP00000441013	VP6	Equine encephalosis virus	BUB1	YP_009507692.1
YLSLYLLLV	0.800746	8.6	0.0962	ENSP00000240327, ENSP00000280098, ENSP00000377001, ENSP00000396006, ENSP00000420908, ENSP00000420960, ENSP00000424119, ENSP00000425905, ENSP00000426262, ENSP00000426537, ENSP00000426986	serotype-specific glucosyl transferase	Enterobacteria phage SfV	SPOP, SPOPL	NP_599055.1
YLSSLEELL	0.800653	8.6	0.0964	ENSP00000308158, ENSP00000462333, ENSP00000463537	tegument protein/FGARAT	Murid gammaherpesvirus 4	ENGASE	NP_044917.1
YLWWKKYLT	0.734647	17.7	0.2318	ENSP00000346693, ENSP00000402634, ENSP00000421043, ENSP00000424123	GNS1/SUR4-like protein	Turkeypox virus	ELOVL2, ELOVL7	YP_009177047.1
YLWWKRYLT	0.718154	21.1	0.2885	ENSP00000358831	CNPV068 GNS1/SUR4-like protein, GNS1/SUR4, GNS1/SUR4 protein	Canarypox virus, Flamingopox virus FGPVKD09, Fowlpox virus, Penguinpox virus, Pigeonpox virus	ELOVL4	NP_039011.1, NP_955091.1, YP_009046048.1, YP_009046285.1, YP_009447965.1
YMATQISSA	0.768637	12.2	0.1465	ENSP00000323315, ENSP00000339209, ENSP00000356595, ENSP00000361423, ENSP00000375897, ENSP00000423413, ENSP00000423578, ENSP00000424697, ENSP00000426831, ENSP00000427562	ABL, p120 Gag-Abl polyprotein	Abelson murine leukemia virus	ABL1, ABL2	NP_057866.1, NP_955595.1
YMDMKPGVSYV	0.773616	11.6	0.1384	ENSP00000288135, ENSP00000390987	v-kit protein (370 aa) (1242 is 3rd base in codon)	Feline sarcoma virus (STRAIN HARDY-ZUCKERMAN 4)	KIT	YP_009509095.1
YMIAHITGL	0.907321	2.7	0.0083	ENSP00000314727, ENSP00000314902, ENSP00000315644	ORF70	Felis catus gammaherpesvirus 1	TYMS	YP_009173951.1
